# Supplementary material for: Transferable Machine Learning Interatomic Potential for Bond Dissociation Energy Prediction of Drug-like Molecules
Source: J Chem Theory Comput. 2023 Dec 18;20(1):164–77. doi: 10.1021/acs.jctc.3c00710 (PMC10782450; doi:10.1021/acs.jctc.3c00710)
Supplement: Supplementary file 1 — ct3c00710_si_001.zip [file ct3c00710_si_001.zip]

Archive with 5 entries (4 files):
- si/
- si/mace.model
- si/train.xyz
- si/test.xyz
- si/CYP3A4.csv
