# Supplementary material for: Transferable Machine Learning Interatomic Potential for Bond Dissociation Energy Prediction of Drug-like Molecules
Source: J Chem Theory Comput. 2023 Dec 18;20(1):164–77. doi: 10.1021/acs.jctc.3c00710 (PMC10782450; doi:10.1021/acs.jctc.3c00710)
Supplement: Supplementary file 1 — ct3c00710_si_001.zip [file ct3c00710_si_001.zip › si/test.xyz]

44
Properties=species:S:1:pos:R:3:forces:R:3 compound=795240974 mol_or_rad=mol rad_num=mol graph_name=795240974_mol energy=-27175.90154539195 pbc="F F F"
C        3.33972141      -4.05204507       0.43500439      -1.99480801       2.78070017      -0.40391678
C        2.62383276      -3.67255750      -0.87880174       0.92912662      -0.15955484      -1.96803673
C        3.36386637      -4.40135770      -2.03634739       0.91226376      -0.34076895       0.89220463
O        2.71057467      -2.25406196      -1.29271822      -0.00041088      -1.06598020       0.85691273
C        1.75951744      -1.43200436      -0.66264790       1.53071033       1.42370282       0.61061854
C        2.43035362       0.03160973      -0.54049754      -0.13698571      -1.93074070       0.61695553
O        1.50892291       0.85404843       0.17744653       1.45037642      -1.00355298      -1.10744027
C        1.50656088       0.70941006       1.49283789      -1.28784108       3.55694463       1.13025959
O        2.13003909      -0.02440671       2.18061389       1.20650458      -1.99576534       0.35739099
C        0.67645880       1.88071822       2.05538778       0.59884463      -0.78423299      -2.45741999
C       -0.53200784       2.08371838       1.11418090      -0.18230432       1.77239140       0.78895368
C       -1.20321696       3.36064413       1.61130206       0.28125838      -1.22011190      -1.15066528
C       -2.51348479       3.66647243       1.76064287      -0.32194338      -1.60941986      -0.88509158
C       -2.55818661       4.78948128       2.57046612      -2.49593549       0.94125381       0.16673707
C       -1.31116561       5.15748249       2.83803807       0.71355898       1.27695418       0.88555582
O       -0.47381375       4.29888924       2.24154210       1.69959762       0.02176854       0.31343185
C        0.45001632      -1.35025120      -1.34750925      -0.30498442      -0.77519329      -2.27408709
C        0.45603007      -1.46560780      -2.77578169      -0.24491881       1.04760407       1.19475510
C       -0.69997419      -1.20758947      -3.48891648       0.21520775      -0.91099982       0.36306325
C       -1.91412503      -0.95796279      -2.82332414       0.33805227       0.08374698      -2.51792625
C       -1.96767728      -0.94393227      -1.47252222       0.30390040       0.51365419       2.05416834
C       -0.76590110      -1.15850975      -0.72689235      -0.84384650       0.45455851      -0.43891701
H        4.36741179      -4.14760310       0.23930996       1.97448653      -0.25320590      -0.21385445
H        2.93785286      -4.97839671       0.81433523      -0.34738310      -0.50632157       0.61849216
H        3.20584467      -3.14486758       1.08794935       0.03137066      -0.99187077       0.35694253
H        1.55969866      -3.92733944      -0.86416025      -0.31060564      -0.14054437       0.14417632
H        3.45875376      -5.52949189      -1.87657163       0.04054839       1.18039653       0.08532360
H        2.94726229      -4.26422274      -3.02440723      -0.67088732       0.27075896      -0.55878573
H        4.38413347      -3.90155873      -2.06676959      -0.65870880      -0.76081821      -0.01510972
H        1.63086194      -1.74168519       0.37055941      -0.15521943      -0.19398444       0.58987713
H        3.41918812      -0.08509147       0.03249125      -1.16090106       0.30992714      -0.83986273
H        2.51332901       0.48744602      -1.52844119       0.33277727       0.06146067      -0.18583476
H        1.31249676       2.81375768       1.99684639      -0.41581152      -0.82662065       0.26426336
H        0.42253171       1.63012864       3.05141714      -0.43003459      -0.02231355       1.55017886
H       -0.12101240       2.07512311       0.07585748      -0.66294043       0.45406185       0.46048607
H       -1.32789649       1.31984626       1.18790249       0.42031751      -0.25714006      -0.01538122
H       -3.32045584       3.06987016       1.36093083      -0.39305623      -0.08327755      -0.03490193
H       -3.47015453       5.26926605       2.85785416      -0.54388734       0.53713657       0.44909650
H       -0.98556129       5.98958057       3.47048948       0.62297135      -0.28627800      -0.32970190
H        1.41088893      -1.56820785      -3.26138588       0.45985784      -0.38761645      -0.38396629
H       -0.66561995      -1.33579702      -4.56133221      -0.14335314       0.28960414      -0.57891417
H       -2.74426164      -0.72884163      -3.50053058      -0.40171616      -0.04002185       0.46720661
H       -2.90595472      -0.61456096      -0.98882954       0.35687475      -0.44021349       0.15608855
H       -0.75537554      -1.07775991       0.33944164      -0.30262224       0.00718652       0.98799263
45
Properties=species:S:1:pos:R:3:forces:R:3 compound=734580475 mol_or_rad=rad rad_num=35 graph_name=734580475_rad35 energy=-29228.6664540905 pbc="F F F"
O       -0.46351724      -3.26565751      -0.22544262      -1.01557372       2.51024758      -0.62135291
C       -1.07633261      -2.18648121      -0.33092965       1.59636284      -2.82567884       0.36586215
C       -2.28519122      -1.94238128       0.53126746       0.00717070       1.46868583      -0.86033316
O       -1.88524667      -0.98475262       1.55137392      -0.57460999      -0.48789321      -1.67716771
C       -2.76498104       0.09357382       1.70384177      -0.03162997       0.28729280       0.66387788
C       -2.96445875       1.07540291       0.54016109       0.47536218      -0.44101019      -1.08879490
C       -3.23388585       2.44906515       1.07064749      -1.63666166      -2.26363950      -0.00358193
C       -4.49604369       2.57403871       1.65309422       0.52900355      -0.87345486      -1.37490653
C       -4.83395011       3.70178750       2.29323106      -1.05531677       0.88393507       1.03597790
C       -3.90893413       4.69971945       2.46332506       0.90367460       0.00525953      -1.02042651
C       -2.64843767       4.57487781       1.85064731      -0.08164009       1.98502006       1.52126706
C       -2.31494616       3.45329629       1.15130713       0.16378228      -0.58016221      -0.36105698
O       -0.73899725      -1.15288227      -1.14891381      -1.20573727      -0.12203734       0.70277902
C        0.46547247      -0.89511372      -1.68833592       0.65683847      -1.78525217       0.82032439
C        1.65596329      -1.73594858      -1.42866678      -0.05357524       0.68519867      -1.24262157
O        1.99523581      -2.48573531      -2.69796056       0.43987167       1.10324774       1.84017499
C        3.19683530      -3.16917803      -2.42065068       0.91398963       0.95061386       1.77786486
C        4.43571182      -2.19180674      -2.15931686      -1.62172624      -2.03572738       1.49039155
C        4.05256113      -1.07731842      -1.22618678       0.76544520       0.42469045      -2.15430991
C        4.99735267      -0.11566189      -0.89047221       0.27451808      -1.25883945       0.57505597
C        4.73135679       0.75707555       0.09282227      -1.92227146       2.79193293       1.94343703
C        3.38494951       1.02387816       0.52333729       2.28777131       0.11140992       0.08622245
C        2.44227683       0.23835322      -0.00502178      -1.84150361      -1.28949977      -1.12970349
C        2.77087249      -0.82867675      -0.86916397      -2.00695648      -1.00734908      -0.14781059
H       -2.49319106      -2.87466798       1.01680756      -0.33822531      -0.87957236       0.42056904
H       -3.14696164      -1.69213451      -0.19805262       0.76744828       0.32506569       1.37142491
H       -2.34575765       0.72880937       2.47740357       0.35001501      -0.19258556       0.88248183
H       -3.74134004      -0.30275565       2.06148852      -0.02425971       0.31166857      -0.03450048
H       -3.84909988       0.68278356       0.00426817       0.29115729       0.39208600      -0.62569353
H       -2.05742906       1.11471664      -0.11039781      -0.38779910      -0.43310900       0.11792945
H       -5.25805298       1.84667134       1.44879191      -0.38320971      -0.82351029       0.05283798
H       -5.84639316       3.78537770       2.64862721      -0.60693701       0.35268134       0.41873621
H       -4.25752227       5.59724924       2.90039103       0.07121440       1.31258967       0.84386808
H       -1.91705231       5.37615196       2.01978920      -0.04722093       0.02687816      -0.28464079
H       -1.40302337       3.28177709       0.62407995       1.16438742       0.27257277      -0.21085766
H        0.45282226      -0.24564360      -2.50137405      -0.29155384       1.47325405      -1.55429997
H        1.35087229      -2.44845606      -0.68953994       0.19425140      -0.97518434       0.53161553
H        3.42503709      -3.90399854      -3.16316745       0.06927297      -0.42950865      -1.29436457
H        3.07554205      -3.76953982      -1.48782542      -0.07922307       0.12585061      -0.05023923
H        4.88795554      -1.90288606      -3.07898526       0.51487629       0.76543391      -1.13500537
H        5.18619590      -2.76851298      -1.57678095       0.06035065      -0.19481336      -0.45537988
H        5.96589027      -0.18359095      -1.29234336       1.70231371      -0.20245181      -0.56270090
H        5.43168543       1.41125904       0.56735819       1.20461486       0.47035682      -0.11394854
H        3.09490950       1.84209035       1.17949621       0.35995764       0.13543980       0.26040384
H        1.39673182       0.45292281       0.16511220      -0.55660060      -0.06394237       0.25461538
32
Properties=species:S:1:pos:R:3:forces:R:3 compound=67730161 mol_or_rad=rad rad_num=29 graph_name=67730161_rad29 md_walltime=198.82725763320923 energy=-17847.769954195977 pbc="F F F"
C        2.14049340       0.54540496       1.16239356       1.33894120       0.46100583       0.72001267
C        1.28697924      -0.01394252       0.33693203      -0.24949058       0.65341880      -2.24027460
C        1.37316896       0.34949484      -1.13719639      -2.87000156      -0.46043170       0.73549173
C        0.27361722       1.31727350      -1.61659705       1.13324450      -3.26052161      -0.31052515
C       -0.49821572       1.03520292      -2.75577850       0.60016554       0.80325169       0.40104972
C       -1.41401802       2.00677649      -3.11392130      -0.37582751      -1.44189470      -0.87006257
C       -1.63914700       3.12857856      -2.36979845      -0.50786705       1.15157061      -0.27953148
C       -0.78678247       3.40684934      -1.31965326      -0.66871163       0.31603707       0.72019282
C        0.11168858       2.44320053      -0.88885884      -0.44851223       1.91450216       0.24174800
C        0.34423075      -0.96583690       0.80216116      -1.20537255      -0.44997411       0.33722144
C       -0.67518697      -1.45542225       0.00267427      -0.62611838      -0.65801065      -1.43028640
C       -1.43102189      -2.55717991       0.34459752      -1.66534547      -1.26025776       0.39900830
C       -1.35053828      -3.12074484       1.65989017      -1.05730004       0.43436993      -2.21991546
C       -0.43089145      -2.64732250       2.47654806       3.09881692       1.59940005       2.64477149
C        0.40081300      -1.48064707       2.13327707      -0.33052619      -1.51095893       0.71982040
C        1.20910218      -0.87226386       3.06748315       1.59788219       0.61284282      -0.93050642
C        2.12716166       0.22796088       2.60384720       1.09820286       2.23174994       1.38341395
H        2.88787743       1.22788016       0.71884427      -0.04784547      -0.08737282       0.61739165
H        1.27033534      -0.57737707      -1.66480222       0.15724783      -0.82261723      -0.94075358
H        2.27180727       0.81961013      -1.39053691       2.13316399       0.64478183      -0.22840211
H       -0.37902228       0.14598380      -3.37900269       0.21963940      -0.10216656       0.17098597
H       -1.98532909       1.83665588      -4.00451441      -0.71355732      -0.12044474      -0.66639161
H       -2.50374478       3.74159417      -2.66228315       0.42742318       0.39636598       0.16151961
H       -0.87225918       4.33420595      -0.77530216      -0.18491018       0.48373304       0.39326825
H        0.65893069       2.61736915       0.02473143       0.49713477       0.02022624       0.31248517
H       -0.94558018      -1.00524271      -0.95418228       0.53035903       0.08240007      -0.19427868
H       -2.13296798      -3.05222160      -0.37359591       0.30808271       0.78244843       0.38376998
H       -2.08538885      -3.72281603       2.13917817      -0.78817973      -1.47474415      -0.37883131
H       -0.24946117      -3.18039777       3.45071462      -0.26139968       0.91371208      -0.47568508
H        1.38014251      -1.28024746       4.04772701      -0.18447287      -0.21814293       0.67501057
H        3.23048676       0.17979121       2.91231428      -1.03331143      -0.57072702       0.19314461
H        1.85385053       1.24784568       3.09297208       0.07786583      -1.06905593      -0.04777365
24
Properties=species:S:1:pos:R:3:forces:R:3 compound=140007507 mol_or_rad=mol rad_num=mol graph_name=140007507_mol md_walltime=84.95323467254639 energy=-8543.498775496635 pbc="F F F"
C       -3.60263558       0.32906938      -0.89942172       0.72253032       1.68203913      -1.11244580
C       -2.17163788       0.25471826      -1.48171065      -0.58747250       0.54363337       0.96897204
C       -1.15863165       1.15808541      -0.70813049       0.11084318      -0.28099084      -0.85029269
C       -0.49090533       0.59906949       0.54786618       0.66659419       0.58989766       0.18316150
C        1.02085856       0.25263089       0.54367659      -1.77608237       0.79722842       0.82353790
C        1.70930487       0.02041751       1.87863512       0.34169958       0.18423138       0.35121782
C        1.44488533      -1.10269699       0.90023315       0.60983576       0.01302956       0.57727097
C        2.58625778      -1.75488239       0.16669248      -2.01390355       0.81481909      -1.65315634
H       -3.69378401       1.29185418      -0.35610385      -0.56130807      -0.06885170      -0.27284233
H       -4.37870012       0.19105587      -1.66706850      -0.11696894       0.33083239      -0.13814392
H       -3.77003578      -0.43820742      -0.20820992      -0.24083260      -1.58124088       1.65798043
H       -1.96806219      -0.81747592      -1.49472798       0.95888279      -0.32145798      -0.12779765
H       -2.14728751       0.61789219      -2.50570787      -0.23693651       0.02965605      -0.61126214
H       -1.67272264       2.10468484      -0.43623369      -0.00477199      -0.18098339      -0.24280144
H       -0.40479243       1.43387856      -1.45582787       0.42031324       0.21388257      -0.00571867
H       -0.64815992       1.32867202       1.34195242      -0.06575044       0.31498357       0.47102451
H       -1.07309067      -0.25465350       0.82559225      -0.41467158      -1.14879573       0.62966483
H        1.57716148       0.87693912      -0.09634855       0.97068402       0.55469957      -1.50277100
H        1.11127533       0.23484266       2.77869063      -0.07494789      -0.56487071      -0.05264230
H        2.78490758       0.26954598       2.03774600      -0.56771945       0.20019192      -0.39393981
H        0.61890773      -1.75228665       1.18138788      -0.14772165      -0.44913710      -0.09561620
H        3.02366646      -2.48555010       0.76793102       1.19832487      -1.80939099       1.13690281
H        3.34300469      -1.06751053      -0.22296029       0.17133156       0.37324240       0.14724924
H        2.08215491      -2.21163094      -0.72039602       0.63933449      -0.23837781       0.12479139
42
Properties=species:S:1:pos:R:3:forces:R:3 compound=253176971 mol_or_rad=rad rad_num=23 graph_name=253176971_rad23 energy=-23073.980483575473 pbc="F F F"
C       -1.64498103       1.75068020      -2.56003336       0.22251639       0.21607572      -0.95516305
C       -1.77256102       2.75422210      -1.43203530      -1.49790673      -0.30408910       0.80616937
C       -1.81285153       2.04884021      -0.11074298       1.68043282       1.17645333      -0.61160581
C       -0.57730960       2.17869340       0.71103654      -1.97561692      -0.10171811       3.00274421
O       -0.83112409       1.56263611       2.05224184       0.89926671      -1.18292863      -0.98684595
C        0.04551404       0.40961248       2.33837951      -0.30718531       1.45737230      -0.71518651
C       -0.28493160      -0.89226918       1.57533018       0.19780836       0.00833023      -0.79988995
C        0.87854115      -1.71934258       0.91554341       0.18177269       1.11585057       0.20872705
O        1.52479555      -0.95048169      -0.12306092      -1.47759481      -0.40749498      -0.13099446
C        0.33983105      -3.08122512       0.54595983       0.30767463       0.92677915      -1.00965885
C       -0.53941043      -3.24219494      -0.52191359      -0.24271113       0.21522189      -0.74458559
C       -0.89661377      -4.54451071      -0.89254976      -0.27659213       2.46552447      -0.70953247
C       -0.39401831      -5.60396203      -0.25295516      -0.39920887      -3.19187719       1.59620071
C        0.39166523      -5.44815019       0.86790482       0.95589180      -1.65831937       1.87173618
C        0.78446687      -4.19850073       1.25201959      -0.14794680       0.93345255      -0.42082795
C       -0.32030487       3.65810487       0.99744330      -0.74517466       0.60140093      -0.13298663
C       -0.80621559       4.49787048      -0.22025665      -0.14521076       0.71825118       0.87530739
C       -0.01902529       5.86786911      -0.41181422      -0.07742298      -2.49566302       1.99132404
O       -0.74407256       3.70192545      -1.38561840       0.64537990       0.40127865      -0.97754336
H       -2.15586335       2.07589525      -3.48022098      -0.38293689       0.02503754       0.04201279
H       -0.61311103       1.73559452      -2.87785667       1.01937470      -0.50030228       0.04055376
H       -2.00093094       0.74772079      -2.27402260       0.05310040       0.02805753      -0.05034238
H       -2.75167645       3.25870225      -1.63763317       0.09889200       0.23400890       0.42604324
H       -2.59194112       1.44541189       0.22377410      -1.64780922      -1.19469080       0.54320682
H        0.19506064       1.61832103       0.27445487       1.92068083      -0.67744606      -0.96582778
H        1.07972356       0.79369351       2.14848142      -0.19441576      -0.64742810       0.21691478
H       -0.11889719       0.19655936       3.39841101       0.22309574       0.31458213       0.32991988
H       -0.73705087      -1.60968655       2.26041102      -0.55142907      -0.06790913       0.31478953
H       -1.07182518      -0.65465677       0.78293707       0.77419300      -0.37416440       0.57922091
H        1.74297571      -1.94878847       1.55217889      -0.23400164       0.43927552       0.76866210
H        0.76460125      -0.65009185      -0.66987600       0.64937699       0.07287790      -0.16191025
H       -0.94083969      -2.39554806      -1.14431918       0.42316574      -0.51519416       0.73769186
H       -1.59624357      -4.68572282      -1.66739686      -1.00283744      -0.17975664      -1.30087677
H       -0.80422261      -6.61080492      -0.40403621       0.19200060       0.01287396      -0.54957048
H        0.68236728      -6.30213026       1.56426731      -0.31338133       0.68601669      -1.20297139
H        1.43898706      -4.03335174       2.07888641       0.60380609      -0.01541285       0.86216445
H        0.68016015       4.01943076       1.16890132       1.21732136      -0.67353643       0.46331391
H       -0.90479161       3.80739751       1.95444567       0.32154856       0.39963464      -0.90760882
H       -1.87757372       4.65325716       0.01496878      -0.07647160       0.73094839      -0.44316699
H        1.07420232       5.65698154      -0.49792360      -0.38193316       0.02559769      -0.07606735
H       -0.36326774       6.33194497      -1.30215116      -0.50998386       0.99468502      -1.04785193
H       -0.17074068       6.45437964       0.53535236      -0.02034259      -0.01131058      -0.79252138
27
Properties=species:S:1:pos:R:3:forces:R:3 compound=60109751 mol_or_rad=rad rad_num=20 graph_name=60109751_rad20 md_walltime=124.99862003326416 energy=-12669.087292330345 pbc="F F F"
C       -1.94932243      -0.10097697      -3.92591673       0.37514144      -1.53704903      -0.68257271
C       -1.05676421      -0.65298573      -2.87623593      -0.88462366       1.02242591       0.47710511
C       -0.68145385      -1.90781115      -2.71677843       0.12080606      -0.29573298      -0.36748720
C        0.27675281      -2.25097111      -1.65228592       1.20447364      -0.59381490       0.97353064
C        0.87698436      -1.10819516      -0.89411474       0.91109740       0.55058823      -0.88285084
C        0.46213431      -0.37742452       0.23626179       0.19326563       1.03615122      -0.12291497
C        1.12987888       0.86208422       0.44486837       0.90275072       0.34714182       1.57588152
C        0.77084155       1.71181296       1.51463672       0.83641642      -1.55672594      -2.79682911
C       -0.36001752       1.48467601       2.25435860       0.76534987      -0.30384512      -0.80696496
C       -0.54115111       2.52701082       3.24395857      -2.25858890      -1.09332489       1.89288806
C       -1.07972134       0.30888270       1.99771237      -1.50194317       0.59228125       1.38458855
C       -0.64374910      -0.59896022       1.08890083      -0.23257097      -1.84816673      -1.61602853
H       -1.23969955       0.37088948      -4.61327462      -0.22508942       0.48846632      -0.69387462
H       -2.69097520       0.63126532      -3.60260673      -0.26347874       0.17838131       0.23293026
H       -2.42036158      -0.98518589      -4.44456395      -0.01923123       0.86725266       0.03696481
H       -0.67184086       0.05661396      -2.13444292       0.04527030       0.17978884      -0.15279321
H       -0.99904177      -2.75737514      -3.33683026      -0.21123113       0.21711286      -0.19166483
H       -0.23761975      -2.90850568      -0.96294941      -0.30865795      -0.70549859       0.67626476
H        1.09782558      -2.87457758      -2.08981472      -0.16638212       0.19080386       0.18319117
H        1.65444580      -0.50718925      -1.43369215      -0.32144652      -0.86283677       0.04134058
H        2.07875063       1.04655339      -0.07898638      -0.29693171       0.16759806      -0.22261839
H        1.31942498       2.60826413       1.69203860       0.75401104       0.76922392       0.05289588
H       -0.11017249       3.45561967       2.96107365       0.66150702       1.16132565      -0.12992651
H       -1.60399787       2.65696538       3.42091872      -0.79726107       0.50378843       0.23536482
H       -0.17835024       2.14122477       4.20507572       0.44107571       0.36863810       0.45991205
H       -2.05892753       0.13997103       2.49607055       0.55096830      -0.01696882       0.01257796
H       -1.19708696      -1.51879082       0.84891916      -0.27611137       0.16882339       0.43528423
48
Properties=species:S:1:pos:R:3:forces:R:3 compound=2147025591 mol_or_rad=mol rad_num=mol graph_name=2147025591_mol energy=-23184.89538915132 pbc="F F F"
C       -2.71788395       4.20166496       0.00207242      -0.57058160      -0.48248603       0.47178283
C       -1.82889103       3.14873210       0.67284656      -0.99688714       0.36758667      -1.08961437
C       -2.44208339       2.37336793       1.63474792       1.69444859      -0.96550726       0.64398251
C       -1.70580373       1.42878360       2.40882512      -1.97625909       1.59703061      -0.31395698
C       -0.38031228       1.26978560       2.12821499       1.19736512      -0.02198660       0.79252596
C        0.20634596       1.95732495       1.05556918       2.16468092      -0.29575450       1.15971449
C        1.74711051       1.68415865       0.85891896      -0.24216642       0.52436292      -1.52052637
O        2.69904941       2.76368440       0.69956221      -2.36228511      -0.90022981       2.44477015
C        1.88455799       0.66128675      -0.29911337      -0.94163270      -0.47569064       1.78780513
O        2.65363377       0.78559586      -1.20518154       0.96378919       0.64265013      -1.02141366
C        0.96730735      -0.54834645      -0.17476366       0.10089259       0.61796553      -1.93332228
C        1.61087918      -1.87040184      -0.57086864       0.02046584      -0.90719060      -0.39371153
C        2.49353738      -2.36566257       0.56120751       0.02838130       0.81144703       0.36662402
C        0.48915660      -2.88773749      -0.80262670       0.81394612      -0.63457255      -0.19751714
C        0.84450149      -4.14946127      -1.66904903      -2.26089691       0.87498964      -0.97976637
C        1.55235661      -3.67482893      -2.92742552      -0.05558378       0.22531894      -0.51862978
C       -0.57093719      -4.62111254      -2.08090585      -0.80781497       0.06653633       0.32269039
C        1.52050940      -5.29231994      -0.94816693       0.52499741       1.09259888       0.22901985
C       -0.50165676       2.88149880       0.33058886       0.42459032       0.60208740      -1.13787249
C        0.18194344       3.57736477      -0.82380964      -0.33641266       0.87760693       1.70227712
H       -3.74779908       3.76290768      -0.10957027       0.57610857       0.33415026      -0.16593127
H       -2.40782046       4.63609012      -0.95641981       0.30237031      -0.27685873      -0.16889515
H       -2.84546763       5.05230202       0.68928394       0.04129444       0.20589483       0.12784713
H       -3.46192112       2.55455105       1.83419757      -1.49107880       0.12518665       0.48350636
H       -2.25179855       1.08550508       3.28853281       0.37607841      -0.71514870       0.12061131
H        0.29884756       0.76536248       2.84058464      -0.37464988      -0.25233373      -0.33299773
H        2.04465913       1.06784385       1.68697770       0.38051434      -0.26583203       1.12403740
H        2.95753614       2.66543271      -0.18815140       1.09745090      -0.06893709      -2.44833523
H        0.52238346      -0.65693505       0.81671100      -0.31942017       0.17811559       0.02499431
H        0.18264006      -0.27628059      -0.96065113       0.27706153      -0.39012483       1.00604050
H        2.20743134      -1.84291056      -1.52932108      -0.45131524       0.71821947       0.89726404
H        2.78764655      -3.39384336       0.44459702       0.50940007      -0.69434450      -0.27585564
H        3.37969888      -1.72586246       0.68082272       0.24804915      -0.01328491       0.12091446
H        1.91734300      -2.34508220       1.49892158      -0.03269933       0.12905221       0.24830485
H       -0.33168983      -2.36673960      -1.31801580      -0.17533569      -0.09648167       0.04694159
H        0.12886152      -3.29554209       0.15428112      -0.30634942       0.31296164       0.25429220
H        2.54812793      -3.35730195      -2.66593378       1.09998472       0.05606547      -0.06599690
H        1.61774345      -4.43239941      -3.73064850      -0.02791988      -0.10491513       0.13603542
H        1.07808131      -2.75814084      -3.36388614      -0.05737445      -0.52633364       0.20117258
H       -0.62906182      -5.67192472      -2.39191763       0.11605470      -0.20945526      -0.23859589
H       -1.24607244      -4.49669608      -1.21490731      -0.02666319      -0.42553603       0.18314632
H       -1.07321652      -3.98331656      -2.83794777       0.48066262      -0.08744303      -0.19524416
H        1.79323826      -6.08990040      -1.61299516      -0.44763331      -1.10058084      -0.66347429
H        2.49472440      -4.97683323      -0.61762892       0.87905180       0.36950526       0.64516689
H        0.94932622      -5.59693533      -0.06801656      -0.21170552      -0.42892837       0.13354104
H        0.39387218       4.63768654      -0.52477672       0.03675810      -0.43988217      -0.49510669
H        1.08738481       3.07148167      -1.07040752       1.05344280      -0.21705400      -0.26395737
H       -0.43428042       3.53509701      -1.68778043      -0.93219479       0.28186053      -1.24450705
47
Properties=species:S:1:pos:R:3:forces:R:3 compound=2275213632 mol_or_rad=mol rad_num=mol graph_name=2275213632_mol energy=-24166.06266172122 pbc="F F F"
C        0.01676747      -5.21167605       1.49834088      -0.17623764      -0.26033957      -1.21045679
O       -0.50426665      -4.22877237       2.29913794      -0.27047178       1.45316516       1.57752781
C       -0.07937508      -2.88887889       2.12435098       0.53258268       0.60540794      -3.08871836
C       -0.45394135      -2.05608143       3.28614443       0.59886967      -1.32473813       2.70927857
C       -0.77551091      -2.27756615       0.86452550      -0.42723592       0.24927903       0.98630067
C       -0.09842190      -1.02732971       0.33362047       0.42397157      -0.11750255      -0.76079462
C       -0.71893332      -0.27045804      -0.86418460      -1.54045866       0.03909031      -0.01372027
C       -0.96498465      -1.23737533      -1.97852454      -1.99687794       0.94217276      -1.30458276
O        0.23964471       0.60831751      -1.45238015       0.11971533       0.32313959      -0.11755595
C        1.02496587       1.54015346      -0.76485854       0.09982314       0.47790862       1.34452236
C        0.74164625       3.01193777      -1.35124934       0.61081000      -2.24629998       1.04714043
C        2.07458789       3.72645109      -1.25853187      -1.15126513      -0.02581499      -2.56889269
O        2.85577111       3.86711206      -2.18158083      -0.11737996      -0.00211348       1.40274998
O        2.21675649       4.15372676      -0.00422553       2.01778902       0.51747928       0.57532078
C       -2.20022003       0.42796749      -0.54745256       0.87402029      -1.23599015       2.43808833
C       -2.74053541       1.56540138      -1.36230224       1.78249397       0.92086270      -1.99829218
C       -3.76276109       2.35929612      -0.59723061      -1.15680722      -1.32117055       1.87125443
C       -3.42573737       2.05219266       0.90834807       1.77335166       0.95777309      -0.36602015
C       -2.14887099       1.18592293       0.81863213      -0.32181227      -0.21448322      -0.95314309
H       -0.20156812      -6.16478954       2.04424373       0.19334597       0.19928270      -0.68618623
H        1.11989554      -5.07461149       1.36831835      -0.18430291      -0.27088644      -0.06490171
H       -0.48473724      -5.18042684       0.45327243       0.69923530      -0.45797967       1.05973114
H        1.02302530      -2.80339402       1.89351207      -0.28983918      -0.52006017       0.50190825
H       -0.25565622      -0.98363034       3.27132924       0.36002481       0.24818269      -0.51283056
H       -1.52768965      -2.18292849       3.47596909      -0.21002174      -0.08784619       0.21748843
H        0.12986393      -2.51114267       4.15345850      -0.78636305       0.69124275      -0.29448686
H       -1.77504378      -2.03122544       1.28736509      -0.17641161      -0.23063252      -0.90440247
H       -0.80198507      -3.03476195       0.08920924      -0.43507759      -0.36991104      -0.46734626
H        0.92333177      -1.32872488      -0.01793735      -0.33079466       0.31136574       0.23033700
H       -0.00203291      -0.32479855       1.13413255       0.44524888       0.65634276       0.95787929
H       -0.19303525      -1.90699979      -2.20729215       1.81139885      -1.30868069      -0.08497426
H       -1.90403119      -1.79116434      -1.93038993      -0.22592875      -0.37222377       0.59380873
H       -1.11098569      -0.64484890      -2.88716170       0.11245350       0.28384487      -0.36439331
H        2.12115572       1.38546561      -0.96596032      -0.61717547      -0.53447006      -0.01600709
H        0.88988515       1.41684192       0.37445951       0.17075160       0.61867271      -1.37921396
H        0.26915860       2.71896385      -2.29341703       0.62561880       0.80435904      -0.69023214
H        0.02350036       3.51688861      -0.74095280      -0.84796028       0.53725098       0.65517924
H        3.16686262       4.47345827       0.08924303      -1.06846966      -0.14815687      -0.05244320
H       -2.91636385      -0.45047110      -0.47856319       0.44325978       0.80500498      -0.14428451
H       -1.87794441       2.28644297      -1.50858390      -0.51535682      -0.69899398      -0.28130614
H       -3.04917767       1.22086824      -2.34692742      -0.30549060       0.14683158      -0.61026041
H       -3.89852617       3.39308809      -0.85396144       0.68000705       1.09155615      -0.22319883
H       -4.77861166       2.00151206      -0.70849956      -0.66725029      -0.65176451      -0.54311763
H       -3.21432061       2.96860698       1.51980315      -0.33415676      -0.43964226      -0.25383982
H       -4.17904437       1.45710516       1.39836423      -0.85350244      -0.20178521       0.29617905
H       -1.26430537       1.79694013       0.63848395       0.33919450       0.53863558       0.78580685
H       -2.03056755       0.53896144       1.67352883       0.29262003      -0.36527188       0.70194632
37
Properties=species:S:1:pos:R:3:forces:R:3 compound=1889150685 mol_or_rad=rad rad_num=32 graph_name=1889150685_rad32 energy=-16887.560352718567 pbc="F F F"
C        0.93002747       4.07770970       0.15073020       1.30419484       0.66289316      -1.28281122
C        1.22314062       2.74679705       0.75822158       1.33208972       0.75511486       1.43095419
C        2.00292570       1.80447054      -0.05632621       0.26762493       1.75942028      -0.54839850
C        2.47118271       2.14073816      -1.41241483       0.20510388       1.68437776      -0.54035215
C        2.21488803       0.45760280       0.37893470       0.68003419      -2.40018207      -0.39334998
C        1.00877258      -0.26811157      -0.29076595      -1.27925392      -1.86057988       0.35621871
O        0.81978191      -0.45834669      -1.49123135       0.96332128       0.54551376       1.86350283
C       -0.20024146      -0.70125465       0.74566807       1.33507188      -0.04630600      -0.50741152
C        0.17716385      -1.19440664       2.21019716      -2.68408524       2.46690874      -1.56758297
O       -0.94288471      -1.73613155       0.15991031       0.48388524       0.58120626       0.23110971
C       -2.17935689      -1.59729115      -0.52254718      -1.26477387       0.51746799      -0.91485700
C       -2.36809964      -3.03744163      -1.02560229       0.89876597       0.09630079       0.13751422
C       -2.20400457      -0.68255495      -1.79724006      -0.38453448      -3.30924591      -1.27763430
C       -3.32655077      -1.17747531       0.41571282       0.22800844       0.36751639      -2.14902242
H        0.20282918       4.60509834       0.72910253      -1.10037805       0.55464911       0.45419000
H        0.58070120       3.85594785      -0.88115859      -0.25718138       0.72239887       0.25554680
H        1.81079726       4.77763105       0.10341941      -0.31391848      -0.58270921      -0.22669318
H        1.74711154       2.86227419       1.73642717       0.33157679       0.23698910       0.00642367
H        0.28506803       2.44988614       1.15972189      -1.60219274      -1.48559086       0.08415653
H        2.00230241       1.48600342      -2.10693370      -0.91514486      -1.02535016      -1.17551881
H        3.52349332       1.95820945      -1.61768553       0.88094152      -0.22862535       0.39435178
H        2.29238119       3.18310126      -1.79736717      -0.05101181      -0.62789998       0.59694687
H        2.23757278       0.31588633       1.46979767      -0.37152163       0.09204285       0.01823302
H       -2.17631658       0.33430307      -1.60089823       0.28061201       2.62941701       0.66108965
H        3.18634660       0.00142489       0.01751429      -0.67195867       0.34244723      -0.09898568
H       -0.69511995       0.28454294       0.77601726      -0.70483974      -0.05432940       0.37572538
H        0.84218052      -0.52447123       2.70470405       0.74664195       0.92014462       0.64447056
H       -0.79548748      -1.21322488       2.77580970       0.67513202      -0.20320088      -0.23218799
H        0.61326002      -2.13335108       2.18089949       0.93662224      -2.49285488      -0.18589275
H       -3.20700136      -3.24891407      -1.67733658      -0.55979966       0.38071119      -0.53565516
H       -2.43661883      -3.76800291      -0.21685485       0.16386883      -0.10337547       0.53188768
H       -1.41323852      -3.19894806      -1.55208069      -0.16944648      -0.54228659      -0.23023091
H       -3.15544621      -0.87465787      -2.43194441       1.07520674       0.14134903       1.11701157
H       -1.35315133      -0.97632254      -2.44678245      -0.13237495       0.36995211       0.19082562
H       -3.44574483      -2.00180047       1.05255979      -0.29558743      -0.98198925       2.17071864
H       -3.26833093      -0.16653919       0.83767875       0.32808075      -0.04698002       0.46909399
H       -4.22624342      -1.19245742      -0.21064257      -0.35639438       0.16773279      -0.12402955
50
Properties=species:S:1:pos:R:3:forces:R:3 compound=1265322631 mol_or_rad=mol rad_num=mol graph_name=1265322631_mol energy=-26264.8804988111 pbc="F F F"
C        2.53090060      -1.04834298       0.10518392       1.78371311       1.85202579       1.87964891
C        1.37208442      -0.99089279       1.06386766      -2.13741671      -1.62804569      -0.91441989
C        0.06226840      -0.60129784       0.37812380      -0.78009358       0.83278042       1.71741689
O        0.00966403       0.80375730      -0.05499716       0.62296805      -0.88293438       0.34147762
C        0.09263787       1.04946816      -1.38796572      -0.87888365       3.31326958       2.81971177
O        0.20657144       0.23255489      -2.22341599       0.39213777      -1.59695650      -2.06619382
C       -0.06809389       2.61129495      -1.56610257       0.71226770      -0.54466912      -0.76581028
C       -1.34686258       2.88984523      -2.36978906       0.60346603       0.91009963      -0.17418551
C        1.22829016       3.05715411      -2.29764757       0.87130776      -0.67013887       0.50602746
C        2.46587729       3.02815275      -1.29712106      -0.36602860       0.39020127      -1.36361182
C        2.77612095       4.48464230      -0.99254344      -1.78306428      -0.10124489      -2.01171100
C        1.87073528       5.24121431      -2.07503525       1.11665484       1.36957472       0.68226431
O        1.19158883       4.33636468      -2.89347423       0.35561015      -0.45748073       0.35899735
C       -1.22149637      -0.83012545       1.31594692       1.09672444      -2.15593507      -0.72166744
C       -2.47621264      -0.51811199       0.47352198       2.30345940       1.72902849       0.10482357
C       -1.05730506       0.08128414       2.55675428       1.61170051      -1.17343190      -0.92184189
C       -1.26220233      -2.37327343       1.67347176       0.10876627       0.21572426      -1.62251145
C       -1.08313709      -3.39110177       0.68410737       0.68494199       2.12849924      -0.05490276
C       -1.04724450      -4.75002638       1.00295693      -0.32727680       1.03975283      -2.18615454
C       -1.49773207      -5.13754519       2.23512683      -0.15111100      -0.42959298       0.37341832
C       -1.76041208      -4.16914127       3.17728734       0.76397834      -0.56856450       1.08608499
C       -1.51194839      -2.84262516       2.93726650      -0.54947299       0.80056115       0.25326563
H        3.22196944      -1.80709504       0.52302552       0.22815191       0.03100727      -0.77888609
H        3.05648642      -0.04547942       0.19918583      -0.05045392      -0.80066174      -0.24614673
H        2.31077538      -1.12095705      -0.94488239      -0.40621988      -0.70641748      -0.78706657
H        1.15995498      -2.03240055       1.48814938       0.28526904       1.16644976      -0.31067713
H        1.46370387      -0.31213546       1.87129652       0.86065831       0.81641284       1.33479460
H        0.05257591      -1.13644766      -0.52595774      -0.72705603      -1.17421560      -1.36728465
H       -0.15215190       3.09831815      -0.58270819       0.10414030      -0.27653105       0.12118266
H       -1.15188679       2.80222683      -3.46211204      -0.21186237      -0.22947998       0.30859667
H       -2.04939582       2.12984106      -2.02407100      -0.89158145       0.15459834      -0.23102356
H       -1.70026632       3.95355707      -2.19503557       0.10627732      -1.02039911      -0.02679561
H        1.35712267       2.32707064      -3.10062070       0.11804448      -0.12337155      -0.38298686
H        3.41570401       2.63550787      -1.64407352       0.11202230      -0.60143277      -1.22707526
H        2.25440848       2.34777695      -0.51340722      -0.57782396      -0.46936810       1.69554020
H        2.39051333       4.83673390      -0.07682520      -0.01228114       0.35163707       1.90396385
H        3.84039824       4.63786064      -1.13422968       0.39507751       0.59681132       0.18777806
H        2.56168706       5.90797577      -2.65624114      -0.64395364      -0.29689222      -0.20033458
H        1.12916124       5.90902691      -1.56336481       0.33197655      -0.21877951      -0.07893817
H       -2.40469080      -0.90162396      -0.54329692       0.06730791      -0.06722075      -0.41562344
H       -3.33584965      -0.87715540       0.92082985      -2.27852855      -1.12888480       1.22867323
H       -2.55330309       0.58006787       0.49554521      -0.22429327       0.17125065      -0.59031290
H       -0.61052067       0.97751831       2.10543370      -0.08710015       0.50619797       0.75104390
H       -0.40614270      -0.37532365       3.35058444       0.04879422       0.37957581      -0.75319948
H       -1.95633657       0.27086030       3.07209406      -1.79996202       0.58094747       0.52963403
H       -0.85362203      -2.96328846      -0.31523371      -0.04706093      -0.93811377       0.19786443
H       -0.78098386      -5.40756170       0.16853261      -0.10193791      -0.42744672       0.31566924
H       -1.65028095      -6.16590364       2.48175535       0.05841504      -0.99328374       0.20939100
H       -1.91131999      -4.45413064       4.20711637      -0.53812105      -0.31765239       0.49528129
H       -1.58726273      -2.15990129       3.75350852      -0.16521102       0.66513770       0.80309738
29
Properties=species:S:1:pos:R:3:forces:R:3 compound=1535692833 mol_or_rad=rad rad_num=23 graph_name=1535692833_rad23 md_walltime=159.99114751815796 energy=-14738.027829157636 pbc="F F F"
C       -3.77346592      -2.01088309       0.56806271       1.64938604       2.27412852      -0.46919199
C       -3.07083606      -1.04379363       0.38748635       1.08049434      -0.92443493       0.38463709
C       -1.90927609      -0.18358186       0.48455064       0.63662277       1.10967403      -1.25966464
C       -1.86694284       0.43199251       1.86324102       1.65008465      -0.24170396       0.25292903
C       -2.10952079       1.00629951      -0.46971578      -1.05505287      -1.03328766      -1.03314121
C       -0.59685536      -0.91016961       0.02676310       0.94176014       1.87127329      -0.66837392
C       -0.62174841      -1.12021201      -1.50331549      -0.09590558      -0.91955024       2.47249885
C        0.31257439      -0.25786685      -2.19558616       1.73155906       0.19804552       0.03472006
C        1.27726981       0.20966885      -1.11582966      -1.45574884      -0.62125877      -0.98529591
C        2.55021614       0.68421298      -1.26768926       0.75357703       1.33222367       0.64971548
C        3.25190687       1.13526448      -0.14016776      -1.04835925      -1.33573003      -1.34539407
C        2.73532956       0.80408563       1.07139422       0.38748383       0.25084481       1.37047039
C        1.50367288       0.19100367       1.23422712      -1.28769244       0.82420954       0.75855634
C        0.68691035      -0.01241602       0.12112390       0.25763832      -1.15300710       0.98292559
H       -4.53648295      -2.65134673       0.59575600      -2.86836191      -2.73799653       0.21287030
H       -2.86019683       0.49426649       2.20708796      -1.77157110       0.56109899       0.64900585
H       -1.45890909       1.46665792       1.69617700       0.26383629      -0.77767650       1.13703102
H       -1.38718691      -0.26392440       2.60403579       0.31597481       0.83827035      -0.31463683
H       -3.00265572       1.51171607      -0.13231152      -0.67729582       0.65772900      -0.06758603
H       -1.30624878       1.71179682      -0.56403038       1.00363889       0.51772266       0.43910513
H       -2.27084815       0.61124573      -1.48924787      -0.32570340       0.19155197       0.02709297
H       -0.36821208      -1.73091220       0.71484756      -0.43071199      -0.77413945      -0.29940357
H       -1.07955186      -1.97848392      -1.91180237      -0.77438780      -1.07685979      -0.74814132
H       -0.20539654       0.60201169      -2.58120144      -0.41791812       1.03693911      -0.82958857
H        0.88812674      -0.71601464      -2.99880397      -0.06876992      -0.33481335      -0.67870681
H        3.06503310       0.79203813      -2.19009124       0.07397749       0.06448458      -1.44692727
H        4.19638503       1.59838358      -0.21295697       1.39128627       0.58418639      -0.23433955
H        3.39368467       1.01634300       1.89442989      -0.00804459       0.14182415       1.04688990
H        1.09747076       0.10866367       2.25036181       0.14912217      -0.52333495      -0.03518875
46
Properties=species:S:1:pos:R:3:forces:R:3 compound=2280905468 mol_or_rad=mol rad_num=mol graph_name=2280905468_mol energy=-24158.379085489294 pbc="F F F"
O        1.01392968       0.25822966       3.07396640       2.55995636      -2.86308050       2.30046259
C        0.33486161       1.04150445       2.55941030      -3.05676763       2.45891511      -3.49983376
O       -0.24571416       2.09988497       3.16492451      -0.26810798       0.15523148      -0.53427736
C        0.02370477       1.11866513       1.01139458      -1.12158148       0.36433186       2.35629548
O        0.27865042      -0.05583096       0.35468835      -0.09303498      -0.00381456       0.27131457
C       -0.13968305      -1.29252614       0.90594922      -0.82487268       0.72935751      -1.89201152
C       -0.47971653      -2.08744727      -0.32320679      -1.60630925      -1.77787506      -0.55980058
C       -0.23112622      -3.65730377      -0.21923195      -1.20072988       1.99856616       0.35221069
C        0.15756731      -3.58607691      -1.65677407       1.83765101       0.15985241      -1.04182303
C        0.32586263      -2.03075981      -1.66762424       1.04930619      -0.06969027       0.69642093
C        1.83606325      -1.54580312      -1.69365812      -2.00030420       1.02902240       0.01160268
C        1.43069049      -0.46768137      -2.77593178       1.65919107      -2.08676259      -0.03579835
C        0.02039737      -0.99838676      -2.84800331      -0.45662353      -0.70378510       0.82747516
C        1.07294756       2.08931504       0.51858811       2.15923937       0.63503402      -0.59950720
C        0.56821948       3.52001894       0.24616869       2.47682806      -0.33628933       0.70733329
C       -0.44113399       3.59192859      -0.84899079      -2.18864291      -0.82720865      -0.10797642
C       -1.14452581       2.22686137      -0.79806124       0.31655826       0.13590339       0.92939957
C       -2.53921992       1.77997519      -1.13127813      -1.32948953       1.54569263       1.66782042
C       -2.56933295       0.88937633       0.13558885      -0.89007508      -0.08697366      -0.12270474
C       -1.39320118       1.69320889       0.65498740       1.62327992      -0.24399040      -0.76266433
H        0.08034633       2.13177666       4.06091422       0.32337415       0.05310503       1.22559735
H        0.74847572      -1.71504141       1.30063276       0.90318298      -0.76502320       1.34546180
H       -0.99544014      -1.22058866       1.62167858       0.52600554       0.02188229      -0.14631022
H       -1.52632953      -2.00324787      -0.69681636       0.05307806       0.48851602       0.62353204
H       -1.05651186      -4.31301346       0.08403111      -0.24737891      -0.00219858      -0.02477496
H        0.56080995      -3.75464856       0.48896640       1.24152828      -0.66012644       0.51501510
H       -0.62988451      -3.84158070      -2.32037648      -1.07880493      -0.83062019      -0.94915609
H        1.09040175      -4.14762415      -1.87642556      -0.27755899       0.04514215      -0.48853159
H        2.46351311      -2.33908215      -2.06247538       0.74740938      -0.42706947      -0.31581478
H        2.18763382      -1.14122615      -0.74820735       0.32748869       0.09334679       0.32911349
H        2.03994279      -0.66774981      -3.67439643      -0.16521426       0.55369942      -0.21454778
H        1.50724116       0.54327765      -2.45962167       0.28117437       1.33667263       0.40025193
H       -0.72188209      -0.21206009      -2.62502505      -0.25756266      -0.35503171       0.09886029
H       -0.19456509      -1.44108509      -3.82548624      -0.36139496      -0.33161844      -0.11498848
H        1.51832154       1.69028198      -0.42880422      -0.25459340      -0.04914952       0.54377023
H        1.92909489       2.06573816       1.27210113      -0.62880686       0.39487325      -0.88976556
H        1.45939135       4.11483803      -0.05327040      -0.18061259       0.09670143       0.47635735
H        0.23842423       3.81816603       1.24282642      -0.52091194       0.87413508      -0.01063506
H       -1.16781399       4.38190607      -0.61694693      -0.14858944       0.30910962      -0.19340618
H       -0.04283877       3.76040150      -1.85210094       0.41759351       0.22599412      -0.21241918
H       -0.47130205       1.49192859      -1.26990957      -0.03561874       0.07568218       0.10121980
H       -3.25547580       2.61578031      -0.92203191      -0.00264093      -0.39139130      -1.08009880
H       -2.57350729       1.22869170      -2.02830538      -0.95663385      -0.39208306      -1.83270333
H       -3.50960925       0.93144792       0.77076530       0.83802362      -0.31354396      -0.61013690
H       -2.31262601      -0.10371601      -0.17876918       0.00208866      -1.07936687       0.17667965
H       -1.86838619       2.38078388       1.35084316       0.80724339       0.81831708       0.30550252
35
Properties=species:S:1:pos:R:3:forces:R:3 compound=1893712698 mol_or_rad=rad rad_num=12 graph_name=1893712698_rad12 md_walltime=166.64344787597656 energy=-12797.764178331074 pbc="F F F"
C       -3.24864329       1.98553284      -0.08229263      -0.17307671       0.08504147       0.73991008
C       -2.87297893       0.77423213       0.72830046      -0.38404232      -0.78873677      -0.05767381
C       -3.87887921      -0.41327319       0.62439384       1.10994270       0.42060305       2.75853804
C       -2.95881845       1.13055555       2.21468164       0.93670816       1.46116206       0.13209251
C       -1.46992373       0.30565047       0.21011331      -1.94381486      -1.78992411       1.36005470
C       -0.70279741      -0.64476585       1.13854543       0.25772986      -1.39628775      -1.17866066
C        0.46252744      -1.41338068       0.40188168      -0.38959035       1.47355291       1.22010409
C        1.41594284      -0.40003955      -0.23324933       2.65495209      -2.27031996       0.58294841
C        2.69198816      -1.19748042      -0.84723859      -1.15486444       0.88045971       1.18543956
C        3.92320742      -0.37358937      -0.63701161       0.24973483       0.04657678      -0.74368288
C        5.21296035      -0.36750840      -1.41125481      -1.50203343       0.79132904       0.48682352
C        4.21759344       0.76693788      -1.53819758       0.73776824       0.22811492      -0.68217575
H       -3.99849525       1.99278225      -0.86200868      -0.26783927      -0.26088537      -0.51359815
H       -3.08687161       2.94553978       0.41640349       0.19888957       0.25928309      -0.16673044
H       -4.87042882      -0.08979751       0.53542299      -2.07161739       0.93375782      -0.39200180
H       -3.69700877      -1.11095572      -0.13202401       0.59433751      -1.40585134      -1.71188942
H       -3.88794369      -0.94327872       1.63269052       0.17887852       0.04856313      -1.16323676
H       -2.83425736       0.29609452       2.86575014      -0.02556210      -1.27829324       0.60827120
H       -2.21228320       1.83621732       2.61426294       0.32919329       0.39363742      -0.50009935
H       -3.91327808       1.60500359       2.43355469      -0.64007179       0.01368410       0.08631978
H       -0.93614373       1.17581593       0.04027692       1.73539732       2.07695577      -0.46645273
H       -1.70400036      -0.13861466      -0.76472064       0.37223204      -0.27723377      -0.27189324
H       -1.30680821      -1.43877388       1.57111537      -0.95694577      -0.33818293      -0.10446271
H       -0.37863645      -0.14670137       2.03772463       0.76672189       0.78183056       0.45134975
H        0.03174513      -2.07057671      -0.37465225       0.00938784      -0.04374096       0.02670198
H        1.00416742      -2.05214897       1.15467990      -0.29487941       0.31413780      -0.50854475
H        0.92838251       0.16631323      -0.98710709      -0.56475964       0.83910926      -1.05425696
H        1.87991220       0.29483044       0.50278031      -0.65746663      -0.09447631       0.04869870
H        2.51078749      -1.35226365      -1.90549498       0.04562860      -0.44405210      -0.61631975
H        2.76103918      -2.16043104      -0.29947841       0.06083827       0.02954876      -0.36529560
H        4.13317833      -0.07531759       0.35661456      -0.13106013      -0.04539126       1.69193760
H        6.09261154      -0.16465243      -0.87745989       1.50341861       0.32147651       1.13664406
H        5.40365041      -0.97219848      -2.23688427      -0.00360048      -1.43302979      -1.81077817
H        4.53211936       1.73510610      -1.13461503      -0.26828978       0.13355481      -0.03854016
H        3.70713372       0.77053201      -2.50010354      -0.30103308       0.31982308      -0.17601238
39
Properties=species:S:1:pos:R:3:forces:R:3 compound=922787416 mol_or_rad=mol rad_num=mol graph_name=922787416_mol energy=-21996.49373532177 pbc="F F F"
C       -0.95585408       5.17969843       2.97220833       0.47190472      -1.60676513      -0.91808347
C       -0.66190836       4.99496127       1.46352226       0.94927274      -0.70363899      -0.07283485
C        0.23169904       3.82610109       0.98634579      -1.50097752      -0.72641882       1.30467090
C       -0.13931403       3.03044756      -0.22428672      -0.41337973       0.96727610       0.29290169
C       -0.55578416       2.49202640       1.08214270       1.49781331      -0.29390772       0.19249078
C        0.21715016       1.27761717       1.57080210      -2.08204446       1.01029495      -0.23189828
O       -0.19185172       0.09629185       0.92658592      -1.79819816      -0.50162415       0.36368077
C        0.52702879      -0.60713408       0.08304545       1.81483712       0.29750377      -0.41687454
O        1.70837499      -0.38196345      -0.18180709      -1.57122817       0.26995743       0.51893826
C       -0.28184433      -1.72153994      -0.54437414      -0.26035221      -1.31451872      -1.09965157
C       -1.45552869      -2.32090292       0.35504054       1.35795955      -0.15951085      -0.94374614
O       -1.90939309      -3.47616487      -0.27944261       0.66348383       0.67727017      -1.56614124
C       -2.96421775      -4.25025886       0.14370761       0.62507004      -0.86059728       1.57856552
C        0.75748776      -2.76470350      -1.00388186       0.85795283       0.42053523      -0.80623464
C        0.56327258      -3.12774991      -2.49037101      -3.33665125       1.08108778       0.75399311
O        0.08431421      -1.85709447      -3.00500647       0.09500365       0.18676636       1.11522724
C       -0.75311705      -1.30475601      -1.97967263      -0.22983628       0.23894019      -0.35554654
H       -1.74098769       5.90607111       3.09558197      -0.63508888       0.67847946       0.17086749
H       -1.28095380       4.22455456       3.45428431       0.15098791       0.34229488      -0.10990795
H       -0.05139940       5.54470666       3.44660510       0.43724916       0.12552830       0.61645643
H       -0.09774872       5.84574522       1.14872771       0.13421767       1.53022219      -0.50967906
H       -1.58547548       4.94696328       0.90357674      -0.68480916       0.10964857      -0.43524209
H        1.27159787       3.88236131       1.29388310       0.35586444      -0.22162237       0.23682119
H        0.53716904       2.44432321      -0.76983234       1.88380746      -0.92126377      -0.55476984
H       -0.75674111       3.48617726      -0.94662012      -1.68739327       0.70900956      -0.75818821
H       -1.56141904       2.59249957       1.44800337      -0.75684957      -0.01752752       0.10435232
H        1.22516693       1.42633124       1.33469442       2.23128497       0.19618376       0.22799252
H       -0.07262646       1.18853108       2.61603792       0.64213620      -0.44619168       0.61461930
H       -2.25291013      -1.61630033       0.56292732      -0.55460789       0.67582911      -0.13105266
H       -1.00321660      -2.57729875       1.30017587       0.39176471      -0.17748485       1.09955797
H       -3.79292410      -3.70202523       0.61910856      -0.12460785       0.33372346       0.14584792
H       -2.56238266      -5.02458940       0.88310206      -0.68315225       0.46192121      -0.41186013
H       -3.35973996      -4.77487636      -0.72179770      -0.20538899      -0.33639917      -0.45232059
H        1.70596112      -2.18441619      -1.04984050      -0.19830132      -0.64690844       0.45037964
H        0.80770504      -3.55097263      -0.29381886       0.34476432      -1.42546291       0.74583316
H        1.49055325      -3.37187916      -2.95807227       0.87988911      -0.43857620      -0.72887080
H       -0.29812637      -3.82569967      -2.74120344       1.13910239      -0.19467479       0.56419414
H       -1.80777539      -1.64193540      -2.10042408       0.19810450       0.16455734      -0.09374775
H       -0.65989856      -0.22219230      -2.04108467      -0.38942697       0.51750618      -0.50203953
38
Properties=species:S:1:pos:R:3:forces:R:3 compound=2011088941 mol_or_rad=rad rad_num=31 graph_name=2011088941_rad31 md_walltime=231.60421419143677 energy=-17941.825856051408 pbc="F F F"
C       -4.53036323      -3.59141399      -2.57108588       0.13742130      -0.72136485       0.32272176
C       -4.70532861      -3.18853809      -1.27195910       0.76755885       0.55026076       0.76165305
C       -3.66794634      -2.66434331      -0.54197400       1.81027862       0.55155159      -1.99114886
C       -2.39157094      -2.53872933      -1.20028736      -0.95568817      -0.20619395       2.87514746
C       -1.29388663      -1.78696675      -0.48065622      -0.43558247       0.60210290      -1.86474697
C       -1.53246265      -0.26962585      -0.56709714       1.14516191      -0.00620564       2.40572979
C       -0.35820164       0.52228943       0.18522783      -0.48665563      -0.43791011      -0.98989705
C       -0.26111263       0.59550075       1.74145401      -1.62234165       0.66677521      -2.04305673
C        0.80537515       1.56951682       2.24410638      -1.17070171      -0.04972195       2.91093880
C        2.32866343       1.21883509       2.18896048       0.40744095       1.68534508      -0.32474597
C        2.51921023       2.60942965       1.46109705      -3.74189133      -3.35269818       1.58694517
C        3.59528097       3.27075002       1.16569959       1.47129730       0.88943021      -0.36784665
C        4.19997000       4.30483036       0.59279267       1.52963116      -0.66892719       0.31265654
C        5.07207659       3.18015402       1.17679322      -0.57802476       2.04431661       0.91452322
C        1.01487452       2.94345152       1.54820839       1.82288256      -1.49305512       0.16428375
C       -2.19133396      -3.17448454      -2.39192650       1.28469505       0.42866078      -1.54318891
C       -3.26841197      -3.67519880      -3.12449739      -0.25147873       0.13436830      -0.31846316
H       -5.44492245      -3.95003808      -2.96606455      -0.76754159      -0.61242937      -1.50043275
H       -5.66071683      -3.27309580      -0.84330461      -1.64051203      -0.01554191       0.73409559
H       -3.80961196      -2.17921060       0.38974246      -0.21721052       0.29025369       1.32821558
H       -1.25953717      -2.07218098       0.55995138       0.45935562      -0.38885490       0.68546064
H       -0.35975794      -1.93917831      -1.04978454       0.28911593      -0.45231253       0.56457718
H       -1.71170766       0.02134066      -1.61290466       0.26169140       0.33529721       0.04931427
H       -2.41134372      -0.03821779       0.04369902      -0.67515117       0.17812301      -0.23328296
H       -0.35080066       1.48369049      -0.30659023      -0.33570315       1.14292744       0.27631510
H        0.59916744       0.17531375      -0.13823120       1.14672866      -0.99603261      -0.65414025
H       -0.06229155      -0.41275485       2.10844981      -0.05544200      -0.31617011       0.42448970
H       -1.30638864       0.92255536       2.03044456       0.85583463      -0.23220786       0.50224704
H        0.47948628       1.74004113       3.35901461       0.75316590      -0.18082933      -1.57203861
H        2.70072284       0.29345064       1.69551705      -0.35702098       0.25426179      -0.16494754
H        2.84178504       1.28324280       3.17866238      -0.32577262      -0.27965938      -0.17915973
H        4.15772844       5.22951311       0.09112778       0.02900635       1.16302659      -0.68341581
H        5.52158205       2.43706563       0.58416081       1.01565369      -1.13050704      -1.31198005
H        5.60476491       3.39134224       2.12546745      -0.04736876      -0.12186724      -0.09422869
H        0.52738027       2.98872446       0.59532495      -0.55977232       0.53470781      -0.90258025
H        0.86603308       3.80847006       2.17030785      -0.56988104       0.79644040       0.35459268
H       -1.15274751      -3.10415352      -2.80500453      -0.76831815      -0.35107850      -0.02238607
H       -3.17736577      -4.05866728      -4.13108945       0.36892471      -0.23504842      -0.40954522
46
Properties=species:S:1:pos:R:3:forces:R:3 compound=111970405 mol_or_rad=mol rad_num=mol graph_name=111970405_mol energy=-27209.11559836568 pbc="F F F"
C        0.15543362      -4.33285086      -6.24897006       1.18239149       0.44747953      -0.24834349
C       -1.10621522      -4.36280001      -5.41286262       0.02840093      -0.72468311      -0.79880494
C       -1.02888163      -3.59851068      -4.15105208       0.92295104      -1.38686286       0.35438277
C       -1.67608885      -2.39959808      -4.03443849      -0.83269534       0.05333925      -0.57790686
C       -1.89282600      -1.86235517      -2.80012879      -0.10819267       1.40876779      -0.74590775
C       -1.26963399      -2.44706692      -1.71645941      -1.04742557       2.58995945       1.92019966
C       -1.39849043      -1.72018472      -0.41816166      -1.45136039      -0.56462115       1.04410848
O       -1.46246177      -2.29492358       0.67015033       0.84399577       0.58821823      -1.11841321
C       -1.84921556      -0.24288919      -0.53492645       0.26786943      -0.48822201       0.79047739
C       -1.57894641       0.51589682       0.73039152      -0.37330978      -1.11801619       2.00648722
C       -0.17396387       0.99888257       0.90156658       1.02016883      -1.03693779      -1.75967755
O        0.71035580       0.80636386       0.06815242      -0.91878961       0.32564154       1.11747546
O       -0.03459780       1.66188048       2.03789449       0.18328969       0.32821690       1.13848496
C        1.28368868       2.11123137       2.38357980       0.31963670       0.19841448      -0.26744406
C        1.76182352       1.67409805       3.77646863       0.26174413      -0.78453382       0.37733221
C        1.20415518       2.73148657       4.72677050       1.91896407       1.26407306       0.36181497
C        0.93754423       4.01803326       3.88107105       1.97884983      -0.43878141       1.18394420
C        1.37725328       3.62402383       2.48210050      -0.34775410       0.99037246      -0.60012726
O        2.76261955       3.89726152       2.35631020      -0.54633560      -0.53820582       0.98423169
C        3.19215300       4.42321660       1.13405581       0.68135804      -0.15337902       1.95534035
C       -0.53936486      -3.58272606      -1.80465205       1.33040849      -1.64881692       0.39639429
C       -0.37392396      -4.19169418      -3.03015240      -0.65556651       0.90324974      -0.93742807
H        0.44183456      -3.29563149      -6.59343313      -0.34174224      -0.57109142       0.36332063
H        0.01500510      -4.93080702      -7.15709621       0.10670366      -0.24592509      -0.22628958
H        1.03827577      -4.73252214      -5.68814527      -0.34695465       0.10382002      -0.24902979
H       -1.93805273      -4.05685555      -6.07615336      -0.10873117       0.22171682       0.36606488
H       -1.33439939      -5.40381170      -5.10927941       0.06729230      -0.06606507      -0.32340914
H       -2.10227952      -1.91504472      -4.90551452      -0.26491727      -0.03006852      -0.39261378
H       -2.50764045      -0.94439971      -2.80909789       0.38069503      -0.38118845       0.61151279
H       -2.95180309      -0.39276747      -0.55328908       0.15782281       0.48615560      -0.71480669
H       -1.39170804       0.27584763      -1.39034340      -0.44384568      -0.12649716      -0.13217863
H       -1.88789088      -0.15650282       1.62442801       0.72541366       0.83109364      -1.06581637
H       -2.18436221       1.39659526       0.88274449      -0.77033730       0.67353654      -0.25228793
H        1.91212819       1.84494483       1.54909291       0.56947989      -0.60925885      -0.25889595
H        1.37726057       0.67984512       4.09331361       0.19588244       0.09461575      -0.44754968
H        2.87789313       1.63992540       3.86493493      -0.58835380       0.04587797      -0.56188586
H        0.30297435       2.33759440       5.11203552      -1.48229203      -0.26662821       0.96245577
H        1.92170679       2.98705654       5.57049009      -0.75692891      -0.55223274      -0.57672117
H        1.56439618       4.86660585       4.25454562      -0.24730700      -0.36368309      -0.36574615
H       -0.06824852       4.29558607       4.05133264      -1.70321893       0.51738090      -0.50013425
H        0.82234038       4.17880435       1.69184990      -0.03236365      -0.32664840       0.03947278
H        2.61073913       5.34074057       1.02227298       0.33088482       0.70653608      -0.93561415
H        3.11197848       3.72503675       0.31286311      -0.35130252      -0.45876595      -0.88185205
H        4.25974812       4.52833572       1.40386145       0.09823524       0.81445315      -0.95842004
H       -0.10575966      -3.96586311      -0.87571800       0.15613930      -0.10203770      -0.10559022
H        0.27401991      -5.04457477      -3.17480887       0.00087122      -0.59910922       0.02980654
44
Properties=species:S:1:pos:R:3:forces:R:3 compound=1943284781 mol_or_rad=rad rad_num=34 graph_name=1943284781_rad34 energy=-20059.549523966234 pbc="F F F"
C        0.62998965      -2.98357995       3.63018331       0.67979871       0.74309350      -1.42637586
C       -0.24845382      -2.72349544       2.35913636       2.63738966       0.30786291      -0.04174811
C        0.59157481      -2.75072002       1.00337195      -2.10915967       0.05795081       0.20885867
C       -0.34040841      -2.32657406      -0.19015363       3.52726133       1.73359309      -0.02411440
C        0.12898805      -2.70017799      -1.60184162      -0.25032050      -1.77082454       1.79259305
C       -0.49209888      -0.78644583      -0.14584475       0.41327660      -2.94051469       0.18007026
O       -1.56542374      -0.42572739       0.15965623      -2.65508612       1.98261560       0.62619915
C        0.68519734       0.21147543      -0.46310677      -1.06399913       0.46719646      -0.77929359
O        1.69991479      -0.49159929      -0.86873780       1.07221128       0.23114932      -0.11824597
C        0.90474673       0.99994111       0.89145004       0.79608141      -0.10087893      -1.02804467
C       -0.21564196       1.88257466       1.35182056       0.04394813       2.35141114      -0.21227174
C       -0.20109690       3.39079429       0.83423431      -0.32578084      -0.89122803       2.47536327
C       -0.32411643       3.59100125      -0.63793501       0.97276053      -1.33254864      -0.08800707
C        0.55173631       2.56531990      -1.36944001       0.05631368       0.26436702      -0.88147799
C       -0.03149036       1.15765654      -1.57208437       2.67714761       0.08968928      -0.47479676
C        0.06829477       0.84455869      -3.14283036      -0.78909666       0.29364866       2.34751382
C       -1.31884779       1.10868667      -3.75778262       2.08406106       0.10091763      -1.31451340
H        0.08348291      -2.90461828       4.55477776      -0.77165607      -0.23040990       0.69257036
H        1.07917221      -3.97709508       3.51969118       0.11737497      -0.31769826       0.29288003
H        1.47302561      -2.25966053       3.76269662      -0.25634584      -0.17066605      -0.41675971
H       -0.68154676      -1.72607319       2.39546498      -0.53031789       0.35513583       0.25363566
H       -1.01578454      -3.47575584       2.39820435      -0.90216145      -0.52500517      -0.46079137
H        1.39212787      -2.02291333       1.05273368       0.76849139       0.11351738       0.14327502
H        0.98175919      -3.73851257       0.74759641       0.33272687      -0.38733803       0.25791037
H       -1.29977458      -2.70300274      -0.00739927      -1.86408444      -0.68752969       0.18158140
H        0.23536195      -3.80308194      -1.54093051       0.21129658       0.02878575      -0.55013301
H        1.04536151      -2.23746161      -1.92373750       0.63402559       0.37354328      -0.12751222
H       -0.69159115      -2.47953935      -2.23909855      -0.89327926       0.31052575      -1.34530395
H        0.72272602       3.86357700       1.17949204       0.60000717      -0.01928300       0.02696875
H        1.86130463       1.56018004       0.78128828      -0.29495159      -0.21727468       0.04304073
H        1.09416127       0.26405697       1.65011105       0.25489151      -0.85377673       0.65555496
H       -1.16824018       1.50685846       1.01778765      -0.72370694      -0.60559558       0.29471733
H       -0.16565815       1.91357445       2.45349139      -0.34861601       0.04261181       0.00735650
H       -0.96161116       3.92665995       1.46137678      -0.01739009      -0.17534220      -0.62670335
H        0.17124037       4.52546528      -0.84820643      -0.46848645       1.15833146      -0.48947602
H       -1.34852452       3.48565017      -1.01085609      -0.28436320       0.44262174      -0.13808484
H        0.72054552       2.93474550      -2.37806100       0.08176113       0.57936290      -0.33680141
H        1.56155521       2.50444458      -0.94093075       0.06567104       0.20323144       0.08408805
H       -1.03437833       1.23749842      -1.28078614      -1.90414772      -0.27199420       0.31326794
H        0.87918478       1.49321333      -3.47569237      -0.05627664       0.25898412      -0.61490233
H        0.38812914      -0.13800190      -3.43065341       0.27279223      -1.18953583       0.22699187
H       -1.86123286       0.19202914      -3.86328954      -0.62099857      -1.05148134      -0.11058625
H       -1.12338666       1.51301970      -4.76517449      -0.54446668       0.09116521      -0.19247486
H       -1.93605822       1.77222436      -3.20185250      -0.63121581       1.14730159       0.69062457
40
Properties=species:S:1:pos:R:3:forces:R:3 compound=1888066232 mol_or_rad=mol rad_num=mol graph_name=1888066232_mol md_walltime=221.29996514320374 energy=-14919.890621555467 pbc="F F F"
C        3.48070967      -0.18029375       1.86279080       0.19631785      -1.90017332      -0.62594252
C        3.29214158       0.23838708       0.40709546      -2.39201049      -0.74403893       0.23859112
C        2.19516080      -0.58742347      -0.31037148       1.70294903      -0.80690611      -1.19201188
C        2.48766415      -2.09336100      -0.42314594       0.24086694       1.18791142      -0.67094268
C        1.30789302      -0.11752184      -1.19580811      -0.00637586       2.53227380       1.04560439
C        0.85275167       1.29732301      -1.47428548       0.30826841      -0.24026410       2.66030867
C       -0.46291058       1.74321978      -0.67107024       2.06107048       0.28657207      -0.47558571
C       -0.37416184       1.44886404       0.82560538      -0.27779112       0.36907397      -0.09649261
C       -1.69817895       0.95222475       1.42445211       0.71287229      -1.02900235      -1.27393003
C       -2.16374695      -0.36262477       0.75747267       0.48472244      -0.94313970      -0.10797727
C       -1.41749741      -1.50928195       1.49438693      -0.54256168       1.69505091      -0.01581603
C       -2.11046202      -0.34640432      -0.83675623      -1.95050548       2.76231985       1.30507518
C       -3.60492091      -0.47289285      -1.41424697       1.40398247      -1.78001346       2.18275598
C       -1.64478993       1.10763356      -1.27294192      -2.55831323      -1.87152842      -0.19883921
H        2.54044586      -0.33592936       2.35347631      -1.35638397      -0.16005185       0.21172784
H        3.88796586       0.60847551       2.43088597       1.40102917       1.15724220       0.94559887
H        4.00861064      -1.16996534       2.03387696       0.03858261       1.01839989      -0.29516578
H        4.18876623       0.15133213      -0.19270822       0.77927825       0.10963651      -0.25224837
H        2.92358555       1.26520426       0.41643818       0.29611842       0.54182348      -0.14257895
H        1.61017809      -2.59738346      -0.85204977      -0.17208171      -0.40751611       0.57732658
H        3.27685628      -2.26015615      -1.20769574      -0.01441904       0.13128864       0.64449696
H        2.84534073      -2.43779180       0.54775088      -0.11233231      -0.83071929       0.16635447
H        0.73620011      -0.77151807      -1.75742385      -1.20711084      -2.13132568      -1.13181460
H        1.69729983       1.96717892      -1.26961939      -0.08260277       0.50184669       0.00702618
H        0.55634472       1.37578056      -2.47867327      -0.12566654       0.23166169      -2.01120927
H       -0.53248118       2.83562974      -0.86203904      -0.05900372      -0.15258247       0.13050358
H       -0.10266050       2.36037608       1.35968586       0.41793082       0.28292811       0.26075562
H        0.43409706       0.71677412       0.92504063      -0.01228810      -0.22700237       0.57932156
H       -2.46615401       1.69962356       1.25182277      -0.34858251       0.59672203       0.60232360
H       -1.50311229       0.66942573       2.46007543      -0.44387202       0.62365735       0.63063168
H       -3.18904674      -0.53638328       1.06664335      -0.82981329       0.22520445      -0.23242148
H       -1.89922511      -1.65248366       2.48331756       0.20047080      -0.24220920      -0.17891217
H       -0.41131106      -1.14313486       1.64647475       0.96510641      -0.35984479       0.20599897
H       -1.40921131      -2.39821961       0.91353947       0.04168653      -1.45058744      -0.57477338
H       -1.51466554      -1.09803033      -1.30881664       0.71142111      -1.00857034      -0.10766663
H       -3.87255265      -1.55914645      -1.25508463      -0.31912990       0.79539943      -0.28561547
H       -3.56924380      -0.24966946      -2.43726766      -0.03338813       0.14629686      -2.25172764
H       -4.39264817       0.18774282      -0.99422662       0.50570912      -0.09789291       0.44624829
H       -1.64730160       1.07189149      -2.36639164       0.20061638       0.45518158      -0.40120754
H       -2.56238666       1.63176648      -0.96092600       0.17915707       0.74367814      -0.31749014
36
Properties=species:S:1:pos:R:3:forces:R:3 compound=2026896714 mol_or_rad=mol rad_num=mol graph_name=2026896714_mol energy=-22969.397707273107 pbc="F F F"
C        0.24176533       1.10266487      -5.34027005       0.45832130       0.14082378       0.14730420
O        0.90488593       1.60233160      -4.20128954       0.63827853       0.61273833      -0.34122288
C        0.70558895       1.02077709      -3.00496277       0.08869010       0.04045082       0.12812470
C        0.95171427       1.82018810      -1.87208021      -0.55687057      -1.84854334       0.77199889
C        0.68636620       1.29513035      -0.60387818       0.32458908      -0.62859820      -0.90120267
C        0.20520298      -0.01108082      -0.46750988      -1.21219911      -0.03101757       0.18757918
C       -0.36532580      -0.44499310       0.86047932      -2.30830747      -1.47325336      -0.50095836
O       -1.56192218      -0.83533601       0.90679591       2.83423945       1.05278197       0.25490871
C        0.59098993      -0.65010782       2.03184410      -1.65757121       1.16300649       1.43057760
C        1.18570663      -2.04501634       1.84925769       1.42117428       0.45178732       1.29997626
C       -0.16149998      -0.54077496       3.46001095       0.02812642       0.50996408      -0.70951902
C        0.86077700      -0.44804543       4.65851766      -0.73230157      -0.12514252      -1.27258935
C       -1.21066642       0.60924261       3.48710493       1.12742667      -1.38524046       0.63803363
O       -0.94125350       1.77602688       3.42927925      -0.21587344       0.63460890      -0.42593807
O       -2.45111461       0.11139957       3.71129337       0.65091360      -0.02722524      -0.39550671
C       -0.06746365      -0.80700193      -1.61639251       0.50040940      -0.81329504       0.01601544
C       -0.52889129      -2.26292787      -1.46763441       0.86648772       1.02032234      -2.65961169
C        0.27379120      -0.32514046      -2.89006119      -0.11309070       1.77722363       1.23173462
H        0.34530690       1.86314941      -6.15861439      -0.09274354      -0.51490315       0.50471297
H        0.64462680       0.12021614      -5.64444253       0.19399956       0.05224250      -0.31985331
H       -0.78627166       0.94059114      -5.03530937      -0.95865438       0.00024059      -0.38080236
H        1.36720264       2.78422593      -1.88867999       0.47438440       1.60364672      -0.69573477
H        0.85695060       1.90770339       0.26576933       0.06150415       0.32630369       0.54057525
H        1.30759169       0.19275287       2.08348143       0.40216379      -0.47342990      -0.50073250
H        1.67891787      -2.19292393       0.90449599       0.47522177       0.22910778      -0.96853177
H        1.99509703      -2.17746891       2.62627697      -0.65376288      -0.26700334      -0.45513529
H        0.45021797      -2.84295329       1.90864622      -0.54970406      -0.18510615       0.37170774
H       -0.80796538      -1.40098099       3.53559603       0.01590150      -0.93849145       0.20572031
H        1.72212930      -1.11749839       4.39033326      -0.17400330       0.77637352       0.43348878
H        0.37617172      -0.88486024       5.54392952       0.06296846       0.17954605       0.25962648
H        1.11847489       0.63308302       4.83840417       0.21806168      -0.84422834      -0.10228015
H       -3.06805612       0.82237095       3.50638319      -0.59163682       0.55185844       0.15207717
H       -1.51234231      -2.36141248      -1.07935668      -1.49023857       0.03326005       0.19497312
H        0.08862949      -2.75637665      -0.76121972       1.06996646      -0.88457053       0.87251979
H       -0.41144625      -2.74927993      -2.49923701      -0.34454537       0.21535573       1.29324391
H        0.15899475      -0.84526964      -3.81813464      -0.25008774      -0.92619284      -0.29404599
51
Properties=species:S:1:pos:R:3:forces:R:3 compound=2314484499 mol_or_rad=mol rad_num=mol graph_name=2314484499_mol energy=-29336.650442835795 pbc="F F F"
C       -7.62856228      -1.27053366       0.10536949      -2.12857059       0.79073072      -0.33037416
O       -6.72496534      -1.42036158      -0.90562000       1.21116250       0.12124035      -0.99445824
C       -5.40196784      -1.33517420      -0.45389329       0.27278826       0.08643306       1.08685110
C       -5.01766688      -0.00636668       0.27339228       0.34966950       0.29614717       0.32798557
C       -3.65893882       0.01399860      -0.51084329      -1.07640117       0.03744111      -0.74176211
C       -4.27926567      -1.02880080      -1.44737964      -0.57447069       0.10803943       1.22732288
C       -2.40991125      -0.18648986       0.33201386      -0.05347766      -0.61896568      -0.47692279
C       -1.91187844       1.25329149      -0.02921657      -0.97466918       0.23217236       0.23272541
C       -0.55769431       1.36529682      -0.70268622       0.57511941       1.49150839       1.60766917
O       -0.18126296       2.78956984      -0.74114590      -2.61164820      -1.07335993       0.89999881
C        0.51858780       0.60667210       0.06300046      -1.77091540       2.18285121      -0.50188515
C        0.88772110       1.24806973       1.25549880      -2.07418781       0.62691967      -0.73016206
C        1.78543599       0.65971938       2.04548428       1.75849756       0.90618551       1.36399751
C        2.48743816      -0.40312846       1.54093452       1.22887532      -2.19788671       1.77615574
C        2.14707838      -1.05535800       0.39457516      -0.10428284      -0.92847793      -2.42118126
O        2.87563754      -2.12091765      -0.15153666      -1.74100406       1.46388677       0.27735435
C        4.07840660      -2.42324110       0.46320091       0.74832113      -0.25728508       0.52546690
C        5.12766343      -1.34054530       0.36024155      -1.46245572       0.55961582      -1.27666194
C        5.27847700      -0.63207062      -0.83307184       1.57044281      -0.21459393       0.12144954
C        6.28659107       0.31933622      -0.99576355      -1.19191920      -0.93675901       0.36817584
C        7.08588189       0.68541994       0.05774900       0.97126369       0.13813903       0.26491571
C        6.84901983       0.11712003       1.28998232      -1.29021319      -0.89063618      -0.51489686
C        5.81032611      -0.83835167       1.42295915       2.07601134       0.72733249       1.94943942
C        1.07694017      -0.54222817      -0.38741259       1.62760137      -0.79028784      -0.21117522
C       -3.13017827       1.36244908      -1.01520595       0.10291001      -0.00064284       1.02190043
H       -7.60502627      -2.02476925       0.85929950       0.42849555      -1.33617485       1.05729860
H       -8.62895037      -1.35065146      -0.35676559      -0.08371191       0.00949129      -0.01808617
H       -7.64240088      -0.30752969       0.65314463       0.48125023       0.31156465      -0.20665620
H       -5.16336554      -2.27359027       0.13835007      -0.10836162       0.79294897      -0.02069522
H       -4.98603334      -0.02763896       1.37474598       0.25490278      -0.09506268       0.14908410
H       -5.60802044       0.90187000       0.02475649      -0.27779816      -0.54492200      -0.32283566
H       -3.66510953      -1.82981123      -1.73556725       1.12235061      -1.58602251      -0.73866120
H       -4.74864312      -0.57502095      -2.27298855      -0.47767214       0.89028640      -1.72422189
H       -2.81557330      -0.46765703       1.31033036       1.12340244       0.25829560       0.74636892
H       -1.74009802      -0.97188815      -0.06528231       0.00759324       0.00603077       0.23467502
H       -1.96812022       1.99935991       0.79151969       0.11273705      -0.32566744      -0.10520568
H       -0.65953583       1.10137405      -1.72049385       0.02668288      -1.14609163      -1.57859803
H        0.67563230       2.75165694      -1.09531979       2.31163114       0.36263130      -0.91702018
H        0.39670052       2.17271351       1.54650744      -0.09841032       0.14370755      -0.08748178
H        2.12348188       1.17707683       2.95160052      -0.06681021      -0.33851982       0.17860044
H        3.23177081      -0.88597967       2.17243116       0.23967453       0.32337735       0.07781446
H        4.35888534      -3.35828477      -0.04140555       0.47826329      -0.12449001       0.18162551
H        3.94645824      -2.59059088       1.54050450      -0.13982510      -0.61307421       0.22955922
H        4.82498383      -0.96810497      -1.72342208      -1.14112441      -0.47039690      -1.15493584
H        6.45654605       0.63491658      -1.98363626       0.37590306       0.92208840      -1.49024886
H        7.97072417       1.29129391      -0.10439684       0.15631067       0.48224225      -0.01583318
H        7.47889153       0.30203681       2.12548117       0.56606747       0.46122063       0.98208027
H        5.69547825      -1.16602112       2.45426550      -0.38911336      -0.64238353       0.12725711
H        0.89774123      -0.88033724      -1.41166889      -0.17587191      -0.40685354       0.17025498
H       -2.81223869       1.47150153      -2.05325409      -0.16180112      -0.17660790      -0.45306484
H       -3.88444317       2.09519386      -0.75043986      -0.02575439       0.98361877      -0.15779452
44
Properties=species:S:1:pos:R:3:forces:R:3 compound=2262228382 mol_or_rad=mol rad_num=mol graph_name=2262228382_mol energy=-22088.23173794422 pbc="F F F"
C        3.00967319      -3.36519373      -0.14581984      -2.13866957       0.74142189       0.02110555
C        2.22420662      -2.42767365      -1.15748252       0.13486167      -1.18708559       2.96019078
C        1.59412928      -1.21341573      -0.45137462      -1.28546208       0.37576960      -0.17148912
C        0.20587378      -1.48926811       0.20405536       0.50140778      -0.38339131      -1.81079233
C       -0.94251572      -1.95202241      -0.70659708      -0.18870781      -1.87645868      -0.34351261
C       -1.04724146      -0.67232628      -0.05817195       0.57301871       2.82274731       0.72466945
C       -1.06184858       0.73377460      -0.67058358       0.10917950       0.52662779      -0.82389112
O       -1.26636003       1.75272526       0.31539412       0.47956955      -0.91750275       0.38721068
C       -0.23866574       1.93501222       1.23394433       0.46115385       2.20732235       1.64115763
C       -0.39522873       1.29307329       2.62861857      -0.13695794      -2.49463309       0.01571142
C        0.32212017       1.99008237       3.77922218      -0.75642485       0.98965455      -0.81661114
O        1.09738357       2.89240610       3.62408946       1.17894168       0.24103004      -0.28939936
O       -0.18331614       1.72711611       4.98899577      -0.32934231      -1.31002218       0.64392106
C       -2.21774634       1.03375878      -1.59997887      -1.18426301      -0.04880349      -0.76290786
C       -2.10089691       2.11351870      -2.64562705      -1.94617573       0.85757058      -0.34018350
C       -3.18381697       3.21749633      -2.92907005       1.80180265      -0.20524097       1.32235974
C       -2.37607441       0.70835681      -3.09305111      -0.83560360       0.11752945       1.37453452
C       -1.48322034      -0.21528712      -3.79472408       0.34532889       0.50740001      -0.49092887
H        2.25282255      -3.67227643       0.60148866       0.31158844      -0.28966122       0.20685992
H        3.36985885      -4.23557771      -0.64521143       0.27682127      -1.23356369      -0.69997973
H        3.87399439      -2.97273648       0.39074273       0.19161961       0.84170878       0.03820912
H        1.44844331      -3.02983053      -1.65035210      -0.14057338      -0.06136421      -0.02812620
H        2.94243503      -2.20003300      -1.87782288       1.31569710       1.18076420      -1.84571284
H        2.19137740      -0.82255261       0.38650810       0.57112639       0.03956962      -0.23072000
H        1.47894938      -0.39804655      -1.19255097       0.07890838       0.00414365       0.11895291
H        0.34272481      -1.98689903       1.15127741      -0.40904868      -0.26925979       0.65053898
H       -0.80071512      -2.07334456      -1.79585360       0.24189989       0.28431063       0.36331617
H       -1.65404069      -2.69781256      -0.31136140       0.30736733      -0.09960214      -0.11882163
H       -1.70785015      -0.57971516       0.78386383      -0.69350641      -0.45787880       0.67320990
H       -0.09772765       0.98042217      -1.18520719      -0.33662582      -0.35257044       0.05006494
H       -0.17174973       3.05459857       1.40471336      -0.00305947      -0.80684321      -0.16230746
H        0.76440557       1.63026968       0.92612106       0.25052783      -0.12614065      -0.87738888
H       -1.43081783       1.18356778       2.95266555      -0.63738936       0.38015694      -0.09022762
H       -0.12524305       0.17219884       2.51201126       0.13144907       1.38581695       0.55373263
H        0.35611511       2.13645162       5.69974206      -0.04664622       0.21554376      -0.48802524
H       -3.20752637       1.00557535      -1.11371108       0.37165660       0.02272378       0.36063535
H       -1.11526301       2.51092088      -2.77942689       1.03157564       0.09441870      -0.22952359
H       -3.08367567       3.54060390      -3.94846282      -0.09409491       0.07259160      -1.18856134
H       -2.99649125       4.15391826      -2.34675204      -0.09236244      -0.51304874       0.15772586
H       -4.19393815       2.87932290      -2.74171823      -0.66445985      -0.31050712       0.12926001
H       -3.42878575       0.48323352      -3.35553249       0.15679694       0.36938421       0.19694309
H       -0.46541111       0.13202769      -3.80605500       1.08522451       0.06189048       0.05665292
H       -1.81433121      -0.32112419      -4.80519504      -0.14808129      -0.04155390      -1.41971358
H       -1.55983413      -1.18831446      -3.37330733       0.15969603      -1.34587864       0.59916135
39
Properties=species:S:1:pos:R:3:forces:R:3 compound=889097917 mol_or_rad=rad rad_num=23 graph_name=889097917_rad23 energy=-25054.412552410915 pbc="F F F"
C        2.17192527       4.46466173       1.13773008       0.69384153       3.59609035       1.24882901
C        1.22439406       3.60507172       0.62254056       1.18421568      -3.58936018      -1.48701456
C        1.18323447       2.09544186       0.88244311       1.99638849       0.09779883       0.68564680
C        1.78339120       2.56008973      -0.47353367       0.61306970      -0.17873210       4.65500042
C        2.12225034       1.46801935       1.95907951       0.39419634       0.19819478      -0.48012536
C       -0.19518426       1.52761011       0.93273038      -0.47974366       0.92842371      -2.72113673
C       -0.36703476       0.03666568       0.96679727       1.02864190       2.05704824      -0.81538637
O       -1.07235169      -0.47594102       1.74521488      -2.01757209      -1.94890411       2.17574271
O        0.30137353      -0.62955212       0.00235969       1.00118549       2.22473072       0.12803485
C        0.09605346      -1.93513018      -0.17720568      -0.45365187      -1.71796202       0.05475978
C        0.48920145      -2.90727497       0.75547028       0.44994256       2.01353886      -0.18426583
C        0.31342580      -4.21834876       0.48269435      -0.66632033      -0.72584251      -1.06384499
C       -0.23020305      -4.56427413      -0.75155517      -0.06071054      -0.35335181       0.51159668
C       -0.71298349      -3.61741298      -1.62212164       0.05462216      -0.29477286      -0.87524917
C       -0.59152948      -2.26667781      -1.33349695      -0.29205117      -1.09869146       0.05024601
C       -1.22827980      -1.25036350      -2.17943706      -0.36775710       1.39774815       1.16622614
C       -2.36745692      -0.41184091      -1.45481283       3.54187936      -1.79754008      -2.18997010
O       -2.46626258       0.73192961      -1.74551512      -1.16259133       2.26044660       0.09462952
O       -3.03141163      -1.13370852      -0.61380470      -1.62329968      -0.99216993       0.70692279
C       -4.18020568      -0.53701486      -0.03883461       0.93854284       0.89572423       1.78718713
H        3.18923666       4.25720113       1.40595322       0.67769214      -0.57537167       0.10603552
H        1.90125772       5.54918772       1.18745232       0.23350641      -0.63075317       0.03704240
H        0.29510068       4.01615038       0.43526819      -2.28200135       1.00374035      -0.67165894
H        1.29811320       2.24321478      -1.31946406      -1.53373522      -0.44391055      -2.55744936
H        2.87127495       2.44070963      -0.43206637       0.04132649       0.32920053      -0.44347884
H        2.55951844       0.48961104       1.55042543      -0.85705546       0.71710894       0.82439630
H        1.57369459       1.39742893       2.95208663       0.48705678      -0.41912885      -0.90476901
H        3.02512187       2.09478179       2.16229188      -0.42419637      -0.07335850      -0.16783732
H       -0.61094395       1.90283878      -0.04556567      -0.31394271      -0.64723791       0.38821161
H       -0.84689487       2.01552320       1.65293222      -0.02198870      -0.21560603       0.84820944
H        0.99138608      -2.58870283       1.64308010       0.27379030       0.35708153       0.87061584
H        0.51706999      -4.98516474       1.19078958       0.55037678      -0.74338712       0.76312324
H       -0.29746480      -5.60365349      -0.95747351      -0.25765419      -1.20150733      -0.52837025
H       -1.13031842      -3.90227625      -2.59578608      -0.16570428      -0.12229049       0.17145330
H       -0.45410305      -0.52926189      -2.42877677       0.01866133       0.63087212      -0.43413249
H       -1.66559280      -1.63853904      -3.08594221      -0.22217583      -0.48902442      -0.66217523
H       -5.10639657      -0.95853654      -0.32623488      -1.15404311      -1.30586389      -0.85058838
H       -4.21593384       0.50197305      -0.33590450       0.06467304       0.76809265       0.03639319
H       -4.09868871      -0.62619235       1.06558595       0.10994445       0.08423424      -0.28785814
39
Properties=species:S:1:pos:R:3:forces:R:3 compound=2107740549 mol_or_rad=mol rad_num=mol graph_name=2107740549_mol energy=-24035.021328962153 pbc="F F F"
C       -4.65862725       2.35558451       1.58534904      -1.01304638      -0.05358802       0.91855143
O       -3.46041752       2.73597126       1.01689664      -0.00413019       1.94217057      -0.12551287
C       -2.58870853       1.88625765       0.51667433       0.97329931      -1.41011085      -0.77127766
C       -1.38522286       2.39052066      -0.00267204       0.54904453       2.26119881      -0.82384723
C       -0.45464653       1.60518112      -0.70801382       0.65254861      -0.35284363       1.85307076
O        0.74976304       2.02703706      -1.22137426      -0.84683143       0.80116136       0.32052811
C        1.16033254       3.35414752      -0.91529182      -1.50742048       0.47456274      -1.64640141
C       -0.57819120       0.19866762      -0.60495188      -2.39753427       0.78693746       0.15134070
C        0.27319696      -0.70253785      -1.29324799       3.18163115      -0.28439651      -0.24530299
O       -0.07413053      -1.51539686      -2.11725120      -0.37203778      -0.43663589       0.00752616
C        1.78146437      -0.53343408      -1.00407633       1.41692246      -1.12755424      -3.10257911
C        2.57407582      -1.89070715      -0.93749713      -0.93326839      -0.56149336       1.82094638
C        3.40378601      -1.33302943       0.24613769       0.87730866       0.27358117      -0.65168897
C        3.58674481      -2.01147443       1.61038036      -0.25191925      -0.42829104      -0.99492225
C        2.56949434      -0.03827862       0.22223998      -0.48896771       0.39752489       0.02650933
C       -1.71310045      -0.31257008       0.02685443       0.01394395      -1.09716105       1.00458232
O       -1.83248639      -1.67604384       0.34212318      -0.66276756       1.35269198      -0.33925927
C       -0.82771387      -2.34939323       1.07557810       0.44627590      -0.24765185      -1.01310680
C       -2.73217686       0.50629857       0.50972781       0.16278034      -0.72844410       0.13588411
H       -5.49795077       2.18953837       0.86327606       0.53699254      -0.15498358      -0.03673487
H       -5.00169426       3.16806967       2.27399282       0.32240763      -0.21401986      -0.37229913
H       -4.48732678       1.46466770       2.20206968      -0.35561782      -0.35409006       0.16086287
H       -1.25264795       3.50057389       0.10622819      -0.05305104      -0.93855454      -0.28629679
H        2.11703465       3.50658284      -1.37066434       1.11488291      -0.15596886      -0.42760949
H        1.24261737       3.54527211       0.13992123      -0.13366583       0.01923059       1.06281918
H        0.48646284       4.13185537      -1.41340890       0.35288470      -0.74847131       0.65741326
H        2.12507072      -0.08052808      -1.98675003      -0.18880057       0.20924473       0.97376767
H        3.13536617      -2.28323664      -1.78274332       0.10469704       0.14710934      -0.51503837
H        1.94568023      -2.69918558      -0.54824357      -0.40500900      -0.34302807      -0.25192208
H        4.37272124      -1.09857181      -0.19073391       0.75040938       0.18755840       0.18139270
H        4.23053216      -2.93577190       1.61855302      -0.00144632       0.79288506      -0.18675242
H        2.59255113      -2.39951676       1.89387316      -0.10049674       0.34916711       0.65447099
H        3.98858383      -1.20755512       2.26521156      -0.22031038      -0.61015630       0.37211736
H        3.17619679       0.89027269       0.11483107      -0.47949743      -0.18886720      -0.04837916
H        1.89266821       0.06087588       1.06670888      -0.18869814       0.19693913       0.72834807
H       -0.71051282      -3.33139363       0.49595278       0.43695218       0.96261818       1.11783629
H        0.08218981      -1.71563410       1.11516801       0.25325148      -0.47858924      -0.41968845
H       -1.04198359      -2.49473042       2.15867617      -0.67746954      -0.21490759      -0.28659807
H       -3.51556458      -0.05880053       0.96918420      -0.87353214      -0.03007188       0.40729375
29
Properties=species:S:1:pos:R:3:forces:R:3 compound=2242120238 mol_or_rad=rad rad_num=17 graph_name=2242120238_rad17 energy=-18774.37056219462 pbc="F F F"
C       -2.55204885      -0.37473418      -1.59987714      -0.64746912      -0.06377810      -0.32648934
C       -1.27902067       0.07299089      -1.43465936       0.53521869      -0.26949139       1.97884886
C       -0.26741600      -0.46528291      -0.59438572       0.26346310      -0.84428318      -0.06400400
O        0.96335112       0.11764284      -0.45590489      -0.09974180       1.01209881      -0.32792255
C        1.12986794       1.48430059       0.13845983       0.50313737      -0.49832978      -1.12079616
C        0.50022617       1.39918458       1.51821854      -1.35887195       2.09699495      -0.13743697
C       -0.90290457       2.17437516       1.72309471       2.61633883      -0.76360004       1.44620923
C        2.63679884       2.02129909       0.01392206      -2.29778147       0.62849861       1.53113458
O        2.15975477       3.32092800      -0.42009103      -0.76452800      -0.87309596       0.19355884
C        0.81546968       2.77767862      -0.69465576       1.96251086       0.05821889       2.00668569
C       -0.49913606      -1.81249646       0.06593882       4.74240358       2.02099130      -1.15600745
O       -1.55912066      -2.21321710       0.34500660      -3.07467228      -1.84012438       0.98363107
O        0.71751412      -2.45918742       0.25192626      -0.64937244      -0.32591965       0.55038661
C        0.65675597      -3.83721011       0.71875695      -0.52844375       1.16894619      -1.48957997
H       -3.31834694       0.25555210      -2.02522179      -0.17305107       0.57612951      -0.53290883
H       -2.94220173      -1.33243879      -1.28934004       0.28632589      -0.52689889       0.30404298
H       -1.02550564       1.07743063      -1.66204390       0.02105253       1.28431914      -1.04259979
H        1.20830860       1.73562770       2.25965195       0.44251151       0.61431107       0.62060961
H        0.42244253       0.36799551       1.71416700      -0.50537337      -1.73027236       0.46625840
H       -1.54187300       2.10286580       0.88176135      -0.94951689      -0.20336154      -1.25078563
H       -0.68062123       3.22445770       1.95209154      -0.07331814       0.28361676      -0.19750736
H       -1.41419125       1.78393145       2.62146990      -0.01618888      -0.17203432      -0.14587166
H        3.16434289       1.59315562      -0.80479906       0.97242523      -1.09881123      -0.64551310
H        3.15562559       2.05692338       1.00985028       0.13364525      -0.06038064      -0.79893029
H        0.69936368       2.62265446      -1.73267895      -0.47917327      -0.27385893      -1.71861392
H        0.10833391       3.46015066      -0.24620700      -0.84199828       0.25745321      -0.08245897
H       -0.38723595      -4.08542515       0.70482406      -0.97132280      -0.78307140      -0.36023659
H        0.93306358      -3.99010985       1.73733549       0.94843357       0.36729165       1.27575502
H        1.26181827      -4.44676524       0.03188731      -0.00573854      -0.05513332       0.03627874
37
Properties=species:S:1:pos:R:3:forces:R:3 compound=1885639288 mol_or_rad=rad rad_num=26 graph_name=1885639288_rad26 md_walltime=167.75853991508484 energy=-14869.493734568608 pbc="F F F"
C       -2.17887642       1.96003898      -5.46080606       0.02807675       0.21597951      -2.47546939
C       -1.23011059       2.50191324      -4.72088114      -0.03060750       0.19698552      -0.90960428
C       -1.27054069       2.37078765      -3.26809765       1.73604488      -1.87600940       0.28738521
C       -0.10774222       1.38485676      -2.84193218      -2.12705171       0.39121459       2.43398161
C        0.08274758       1.22759219      -1.27460970      -0.13829735      -0.81323433      -2.82240459
C       -1.12752647       0.54605253      -0.62350720      -0.41682044      -0.37637702      -0.61563266
C       -0.82409817      -0.08222482       0.68524568       0.14871137      -1.37921377      -0.64104429
C       -0.95288979      -1.46223074       0.91416536       0.53491271       0.82278480       0.12834594
C       -0.34216064      -2.17291330       1.91353262      -1.94809610       0.90478307      -0.52503604
C        0.53068629      -1.47677947       2.80338290       2.32182260       1.33842133       0.70074441
C        1.74861196      -2.35710382       3.01165460       1.18015248      -1.16715893      -0.27639389
C        2.59733892      -1.96808895       4.18195062      -0.30294962       0.34951769       0.55020346
C        1.00295074      -0.11511173       2.22721310       1.06015431      -0.73548209       2.11519936
C       -0.11448838       0.69270611       1.71626599      -1.19839166       1.45419919       0.03801318
H       -2.20789750       1.98635264      -6.57935710       0.24441657       0.09548233       0.64833941
H       -3.01156569       1.47114132      -5.02311793      -1.09916032      -0.69866969       0.70318494
H       -0.38487608       3.00389316      -5.20981571       0.09571196       0.08462605       0.15833696
H       -1.29300009       3.35334888      -2.82824645       0.60235080       0.73561692       0.96481174
H       -2.15138518       1.85686015      -2.96390670      -1.50256724      -0.30193898       0.27022897
H        0.76468285       1.70315084      -3.29591880       2.59284181       1.11034690      -0.84134780
H       -0.20362096       0.36680542      -3.21516372      -0.85231677      -0.34220253      -0.60739890
H        1.00545270       0.61827053      -1.23411529      -0.07295132       0.06641886       0.74413539
H        0.24771353       2.22580687      -0.96881722       0.49422427       1.36361249       1.23196596
H       -1.89790488       1.28973960      -0.34745785      -0.27132032       0.30703757      -0.80869017
H       -1.51405084      -0.19020535      -1.41744596       0.00267351       0.65912169       1.26930899
H       -1.51255039      -2.05168044       0.26233037      -1.35208567      -0.89831901      -1.70973220
H       -0.69601781      -3.15939059       2.12048357       0.06480089      -1.10029668       0.15553548
H        0.12559600      -1.18634892       3.79993237      -0.40457096      -0.66323039      -0.01261116
H        1.35845286      -3.36307059       3.26045660       0.14898388      -0.17416453      -0.36788138
H        2.45009125      -2.43705071       2.10682852      -1.26616584      -0.01632081       0.51067537
H        1.85788525      -1.66528783       4.94102293       0.58050392       0.26539473       0.65180308
H        3.20558454      -2.77910524       4.54764179       0.23695226      -0.95333723       0.43389876
H        3.34243754      -1.20699498       3.98047998       0.03932624       0.99453416      -0.13330900
H        1.74871021      -0.37609488       1.43702956      -0.12837023       0.68739068       0.28450826
H        1.42916254       0.43318794       3.12381200       0.43548888      -0.37294831      -1.04137040
H       -0.83606171       1.03805900       2.50864610       0.32921610      -0.56030182       0.05153885
H        0.25385810       1.65437260       1.36356210       0.24190787       0.38715509      -0.55256628
55
Properties=species:S:1:pos:R:3:forces:R:3 compound=763085515 mol_or_rad=rad rad_num=36 graph_name=763085515_rad36 energy=-31430.633090602307 pbc="F F F"
O        0.45477500       1.26434257       2.08510960       0.27221103      -0.15825873       0.38118875
C        0.34422358       0.37656503       1.26711926       0.06038892       1.50504849       0.48334252
O       -0.82458967       0.07106261       0.70213542       0.62012101      -0.80621922      -0.44337333
C       -1.93014618       0.68536182       1.29219768      -1.24170131       0.05979060       0.72277598
C       -2.67845249      -0.49267575       2.10020019       0.07514596       1.59335022      -0.36604920
C       -4.08330497      -0.04083938       2.54109468       1.56794185       0.77842237      -0.46173318
O       -4.75059039       0.58293257       1.48097466      -1.55415570       0.12426570      -0.76004651
C       -4.22064587       0.52496869       0.19961225       1.42141381       1.17418489      -1.66527082
C       -5.15021040       1.22233432      -0.84648199       0.04919822      -0.72426383       0.35488972
C       -6.37639898       0.39497548      -1.18064533      -2.39259828       0.27966805      -0.00840204
C       -7.48172784       1.49563663      -1.25133955       0.53579441      -1.39754685       0.45351097
O       -7.03057334       2.74017690      -0.94698928      -0.00788139      -0.58568667      -0.34449775
C       -5.73392343       2.59684314      -0.40952276       0.15577909      -1.56503886       1.27168175
C       -2.85189056       1.29077866       0.17990959      -0.61706110      -1.11002585       1.88643886
C        1.47697116      -0.32281830       0.66408349       2.09990046      -1.74394816       0.45593987
C        1.89335545       0.39691274      -0.59400179      -2.12278232      -0.75775692      -2.99587776
C        3.09132817      -0.17011646      -1.36213085       0.22314706      -1.19512780       2.15269026
C        3.95127340      -1.06978430      -0.38539189       0.59300292       1.24015995      -1.58082727
C        5.32814025      -1.26953385      -1.05539728      -1.21175482      -1.70332496       0.46078019
C        6.50117361      -0.82467224      -0.44631394       0.40736949      -1.25146383      -0.82107259
C        7.75802637      -1.28238160      -0.86794084       0.55399213       0.75494208      -0.84708530
C        7.87439519      -2.03913232      -2.05007973      -1.13085681       0.60261934       1.54469469
C        6.67868807      -2.42637778      -2.64167336       0.81281204      -1.73042236      -1.94584802
C        5.42197795      -2.14289853      -2.16535321       0.97718298       1.69447547       1.08132213
C        4.08045976      -0.22217978       0.86574771      -2.07857976       0.34700077       0.02335829
C        2.76043628      -0.38587445       1.63305618      -1.10142775       0.38338009      -0.43708259
H       -1.51684248       1.53482023       1.91940663      -0.77068926      -1.08670496      -0.19189492
H       -2.09747438      -0.85787458       2.99043010      -0.14775156       0.13127163      -0.78827544
H       -2.84586861      -1.25974893       1.32036101       0.52515220      -0.35099049       0.55700845
H       -4.01435198       0.78884951       3.25978318       0.05014479      -0.50150765       0.84806316
H       -4.62160376      -0.91470263       2.90252931      -0.56772838      -0.25333703       0.42354001
H       -3.98943358      -0.51671132      -0.11764906      -0.57185881       0.12200560      -0.16930260
H       -4.56241928       1.39426410      -1.74247651       0.42118740      -0.14287478      -0.47122435
H       -6.44639633      -0.12558078      -2.18109099       0.73511784       0.06556430       0.74912406
H       -6.56116881      -0.37198098      -0.35169974      -0.02580564       0.67719860      -0.83107295
H       -8.31367619       1.43575696      -1.93739699      -0.46503296       0.20961463      -0.26443401
H       -5.13662689       3.36092086      -0.85993066       0.66130499       1.21394657       0.38095321
H       -5.79265260       2.50257364       0.70986293       0.16231144       0.96711926      -0.54530374
H       -3.08109290       2.26451032       0.60376766      -0.15909561       0.84289992      -0.52742710
H       -2.38237798       1.34214845      -0.81331699       0.09519543      -0.02579463       0.09796643
H        1.11947041      -1.36912827       0.41192025       0.46470490       0.81980725       0.08821200
H        1.89979490       1.45657753      -0.47191173       0.52371845       1.26987088       0.57347066
H        1.04711414       0.26639560      -1.33956164       0.27795613       0.31573899       0.69657827
H        3.71875845       0.58225017      -1.81664671       0.40921260       0.64383853      -0.09658832
H        2.73923675      -0.79998854      -2.13948932      -0.49538442      -0.79713099      -1.27438309
H        3.38932813      -2.05597422      -0.17103379       1.01799056       1.12397852      -0.35809843
H        6.42331582      -0.26326310       0.44302549       0.17565083       0.89562829       1.02326251
H        8.66096880      -0.92653390      -0.35058231      -0.12309186      -0.15824728       0.04949066
H        8.80677508      -2.38993919      -2.44217890       0.78925160      -0.12227008      -0.22383340
H        6.78091836      -3.10383762      -3.52237960      -0.24163257       0.40594647       0.31593189
H        4.57201757      -2.50819936      -2.67960362      -1.17877186      -0.52386586      -0.43500681
H        4.17099842       0.85843513       0.61117543       0.59462070      -0.39969210      -0.01541820
H        4.90912663      -0.58073249       1.43525392       0.69640261       0.00373009       1.06986304
H        2.77701184      -1.40640735       1.97437027      -0.10842008      -0.71358864       1.00658912
H        2.59951017       0.34917703       2.45618535       0.27277656      -0.44081563      -0.26656327
43
Properties=species:S:1:pos:R:3:forces:R:3 compound=2118900744 mol_or_rad=mol rad_num=mol graph_name=2118900744_mol energy=-22084.11913893821 pbc="F F F"
C        4.43655162       0.88491315      -2.41142581      -0.82316954       1.65071311       1.18958778
C        3.10812021       0.64045210      -1.78199940      -0.03742236       1.23868574      -0.83967698
C        3.02051277      -0.59809084      -1.24383386      -2.25428614      -1.05396146       1.07912113
C        1.78212482      -1.07000647      -0.80972976      -0.34887003      -2.27283060       0.79669814
C        0.61742303      -0.33252342      -0.88957983       0.19110384       1.92499747      -0.64752280
C       -0.77470220      -0.86598628      -0.58343418       0.46419251      -0.93873146      -1.02110944
C       -0.88865881      -2.15343243      -1.41552561      -1.45589412      -1.42502746       1.01316881
O       -1.79921242       0.06217901      -0.90809432       0.98896907       0.93156088       1.29185256
C       -0.94192376      -1.25712012       0.91197684      -0.66297993      -0.08290088       0.78557866
O       -0.28284965      -2.09621921       1.51101736      -0.34333032       1.06004485      -1.14619511
C       -2.15457772      -0.53978225       1.50470808      -0.20216105      -0.50206549       0.04292771
C       -2.71156696      -1.20452457       2.76763857       0.36815882       1.05088232       0.20928235
C       -3.00156599      -0.05750798       3.78033945      -1.06324068      -0.63304914      -0.56267035
C       -2.95710210       1.22421374       2.94308653      -1.32875245       0.79880125      -0.99271350
C       -1.91984328       0.96853259       1.82681211       0.51788215       0.10926086      -0.23170349
C       -0.49779424       1.23242811       2.38726223      -0.98491716      -1.15692811       1.19180273
C        0.75547046       0.97166341      -1.42420761      -1.25937619       0.06119945       1.17714586
C        1.95212716       1.49746360      -1.84417940       2.20573107      -0.14340886      -0.52179129
C        1.97802315       2.90499248      -2.46639730      -0.56986558      -0.58158899       2.09286774
H        4.38076159       0.68948549      -3.43801305      -0.11096849      -0.17627342      -2.35694377
H        5.17158519       0.20946219      -2.03058608       0.96144033      -0.42613059       0.64305683
H        4.69560149       1.92794980      -2.26470795       0.77742074       0.56716027      -0.08557448
H        3.85154709      -1.26080439      -1.17842209       0.91679844      -0.53018559       0.00254070
H        1.69466865      -2.13128267      -0.45797975       0.26095506       0.82894083      -0.02174807
H       -1.45288345      -2.03538792      -2.33434352      -0.48054995       0.48206054      -0.50932320
H        0.07295883      -2.49533512      -1.73383565       0.90243789      -0.50928281      -0.11067490
H       -1.38882850      -2.99715619      -0.84232012       0.38358645       0.68311902      -0.46912196
H       -2.31854641      -0.03827791      -1.69329212      -0.01319743      -0.83425736      -1.14181723
H       -2.91556544      -0.57852816       0.71213836       0.00529933       0.07368726       0.16023846
H       -1.99752333      -1.89453582       3.15072838       1.03371883      -0.77939318       0.64631864
H       -3.56888741      -1.82336447       2.54818852      -0.86586909      -0.14132661      -0.23114424
H       -2.19006737       0.02503222       4.50201553       0.05844715      -0.29374997       0.61673094
H       -3.99478292      -0.28953533       4.27185298       0.89291029       0.65287981      -0.00922018
H       -2.68902880       2.11970088       3.52516449       0.00801736       0.03685216       0.17282144
H       -3.96075237       1.48242926       2.45730020       0.82291946      -0.48563543       0.50594483
H       -2.08819247       1.56952421       0.89288288       0.03713198      -0.25191395       0.78398101
H       -0.45116436       2.25661031       2.76952092       0.15861128       0.25524683       0.22739854
H        0.31511968       1.08534288       1.68953767       0.42718263      -0.16045689      -0.65723393
H       -0.35386014       0.48472941       3.24303516       0.19967800       0.98191260      -0.73725869
H       -0.13216449       1.62259624      -1.38324520       0.11927201      -0.19937445      -0.30459284
H        1.43543892       2.77285628      -3.38927251       0.06522061       0.57521226      -1.15781126
H        2.96636640       3.41378083      -2.51624116      -0.34852101      -0.41748416      -0.35294234
H        1.31461311       3.51454013      -1.79542551       0.39110376       0.03071961      -0.50695965
41
Properties=species:S:1:pos:R:3:forces:R:3 compound=2271576518 mol_or_rad=mol rad_num=mol graph_name=2271576518_mol energy=-24067.775878756845 pbc="F F F"
C        0.02821831       2.23582240       3.29510922       0.83678492       0.62468692      -0.22484226
O        0.45207649       1.28026620       2.38355458       0.11409977      -1.44059535      -1.97958898
C        0.16647104       1.38253204       1.02144094       1.34821705       1.13217551       0.16775217
C       -0.55738168       2.52031810       0.59511934       0.37897760      -0.98804557       0.60935177
C       -0.70308653       2.85153142      -0.73558526       0.03544970      -0.94850803      -0.34888099
C       -1.73292213       3.82082036      -1.13302686      -0.27118083       1.09095360      -0.94263857
C       -0.01077295       2.06108867      -1.63865198       0.00086070       0.13891230      -0.17256503
C        0.75736175       0.98592185      -1.24846518       0.39555896      -0.47632530      -0.06831889
O        1.43102953       0.28907172      -2.18255987       0.42935866      -1.32975137       1.08645678
C        1.44100876       0.44476382      -3.55729248       0.88131425       0.35758052      -0.06185316
C        0.86883003       0.53101122       0.07744490      -1.37973344       1.08206394       0.76170907
C        1.41275834      -0.82621378       0.41225272      -0.31445545      -1.21387906       1.65182112
O        2.43036533      -0.82178258       1.37968003       0.71727145       0.15103845       0.14690311
C        0.24134348      -1.81021859       0.94117978       0.27664975       0.60659022      -2.20878824
C       -0.35389712      -2.38543602      -0.38647537       2.95231363      -2.00217245       1.18086254
C       -1.38184748      -1.52564244      -1.00908647      -1.81284047       0.05371620      -2.63323281
C       -2.71743354      -2.37928933      -0.92877518       0.12095153      -0.76927896       0.25783886
O       -2.41701275      -3.24855670       0.16843125       0.17800003      -0.36806192      -0.70108318
C       -1.07037000      -3.70448534      -0.17161827      -2.57593785       1.18435902       0.62554465
H        0.36784439       3.27801611       3.09506958      -0.10559831      -0.21820629      -0.41593367
H        0.53543280       1.93356412       4.18158424       0.36423476      -0.24182613       1.43215573
H       -1.02953997       2.21854294       3.46394552      -1.27387145       0.03152463       0.08839455
H       -1.07846536       3.12782625       1.30884920      -0.24726603       0.29041328       0.62037906
H       -2.41110056       4.02923017      -0.31900950      -0.71198071      -0.04841492       0.49250677
H       -1.41198554       4.81053051      -1.46779064       0.82342392       0.47273176       0.11193161
H       -2.27664670       3.51034617      -2.02809160      -0.48304127      -0.56797480      -0.09032525
H       -0.07133885       2.13126286      -2.69956296      -0.45618037       0.78163004      -0.98348085
H        1.63771862       1.48880399      -3.85187699       0.07488057       0.22556482      -0.10833520
H        0.51681309       0.12441552      -4.05205346      -0.32953158      -0.31180013      -0.09831520
H        2.32359441      -0.17001868      -3.84579183      -0.52926064       0.14110854      -0.47113407
H        1.95650219      -1.27906525      -0.42323078      -0.75833433      -0.00182804      -0.56073199
H        2.23018059      -0.05878222       1.90254734       0.06717085       0.91888699       1.29985232
H        0.65335487      -2.60583917       1.58740524       0.26337839       0.18245408      -0.21678918
H       -0.57141286      -1.29633554       1.48903840       0.36223794       0.12653744       0.07242515
H        0.55358649      -2.62137098      -1.05115084      -1.15712353       0.52786346       0.43285021
H       -1.56038234      -0.57891376      -0.52580979       0.09502440       0.60497623       0.54477436
H       -1.09802203      -1.28514167      -2.05922488      -0.27855791       0.00957967       0.21950124
H       -2.96315632      -3.06538173      -1.83577626       0.50542302       1.25589147       0.74525842
H       -3.62871444      -1.78198654      -0.67401092       0.48702665      -0.25101550      -0.14491989
H       -0.81507064      -4.41492710       0.57455405       0.98142015      -0.34716461       1.53098971
H       -1.14276963      -4.32020010      -1.04084593       0.00866777      -0.46963022      -1.63649093
28
Properties=species:S:1:pos:R:3:forces:R:3 compound=136421869 mol_or_rad=mol rad_num=mol graph_name=136421869_mol md_walltime=118.50241470336914 energy=-10646.982155513078 pbc="F F F"
C        1.33347398       1.38742352      -2.40627439      -2.51466115      -0.16487159       2.48246156
C        1.04499071       0.09782059      -2.47423409      -0.42822998      -0.92007453       0.91943729
C        1.74611112      -0.75693001      -3.48471866      -1.25879115       1.40929840      -1.08808475
C        0.09130278      -0.59273624      -1.43216407       0.60567116      -0.26304312      -2.41772710
C        0.67795197      -0.67354804      -0.04235856       0.73868327       0.15263645       1.34294218
C        0.00711498       0.10984820       1.08682934       0.27518213      -0.23069525      -0.77503390
C        0.54526438       1.49267506       1.25260783       0.41245973      -0.51704603       1.83182577
C       -1.05786131      -0.34294983       1.76769904      -0.11119763       1.22692471      -0.45838192
C       -1.80230705      -1.57130188       1.43219176       0.12731531      -1.14710489      -0.28242599
C       -1.67378409       0.55646494       2.80652221      -0.70979056      -1.53474527      -0.32331667
H        2.07921211       1.85647600      -2.91292941       2.44658412       1.35457538      -2.20776063
H        0.83915184       2.03586695      -1.67346075      -0.14573130      -0.02380646       0.15264454
H        2.33832374      -1.50474017      -3.02453457       1.00896157      -1.28142265       0.66375240
H        0.94125879      -1.26235130      -4.07894851       0.61182495       0.05896914      -0.13929774
H        2.38285350      -0.08039375      -4.12526796      -0.39913340      -0.81847631       0.17972252
H       -0.16066283      -1.62292288      -1.82621831       0.32782578       0.62576410       0.32879332
H       -0.86726905      -0.09315380      -1.42766309      -0.63253029       0.60122240       0.08778066
H        1.76930177      -0.41155960      -0.03082273      -0.57053573      -0.13649061      -0.22237817
H        0.62825254      -1.70476958       0.25224834       0.18897269      -1.02611841       0.29841913
H        1.56477252       1.53450144       0.94600687       1.09036209       0.33455697      -1.04261337
H        0.61657009       1.93091102       2.25639390      -0.29183023      -0.47827740       0.64650224
H       -0.09052291       2.18554235       0.77285184      -0.73922584       1.31492014      -1.43566444
H       -1.80717206      -2.18907973       2.32961398      -0.51525588      -0.57128209       0.47073620
H       -2.84060238      -1.47210872       1.04243378       0.11559124       0.48789282       0.43366813
H       -1.30936827      -2.17727666       0.66681914       0.29004585      -0.12665855      -0.20089571
H       -1.58015661       1.56146367       2.50484309      -0.00686338       1.79457558      -0.31049332
H       -2.73984866       0.31958390       2.89075349      -0.34667891       0.05212714       0.20191177
H       -1.23552333       0.46096679       3.78837800       0.43418551      -0.17815393       0.86420181
33
Properties=species:S:1:pos:R:3:forces:R:3 compound=770686513 mol_or_rad=rad rad_num=26 graph_name=770686513_rad26 energy=-22917.64833779662 pbc="F F F"
C        1.63586124      -3.67711118      -1.56394673       0.51093118      -0.23110968      -0.43833864
O        1.54983326      -3.27481481      -2.87254795      -0.27507293      -0.55594431      -0.33742597
C        1.29326331      -1.93640530      -3.15085602       2.46403395       1.49455713      -0.47729234
C        1.09079704      -2.00186094      -4.65777761      -1.79195436       0.41779632       0.62519378
C        0.16367707      -1.25338474      -2.48267063      -0.68624600      -0.05465042       0.70796479
O        0.35860271      -0.15540525      -1.64826799      -0.55792590      -0.32353385      -0.47549865
C        1.08993982       0.95509993      -1.84459274       3.38890244       0.17099200      -1.68301191
O        1.88845565       1.22076715      -2.76181419      -2.46996904      -1.42796827       1.17505828
C        1.07785392       1.91844534      -0.70192325      -0.36427678       0.29469658       0.39606470
C        0.44253266       1.53124212       0.57321514       0.75533030       1.31245481      -0.13090580
C       -0.67808436       0.85554630       0.79030140      -0.96254495      -1.44343520       1.08109083
C       -0.84562132       0.79685559       2.20876564      -1.00931593       0.24477728       1.05289124
C       -1.90015647       0.29587786       3.01778598       0.01804210       0.30414682      -0.79389435
C       -1.92867495       0.56893381       4.37065836       1.70465938       0.44314221      -2.27569759
C       -0.89497546       1.36886393       4.82165955      -0.86083366       0.39750821       3.19865483
C        0.10082422       1.96207204       4.11984561       2.07762052       0.03770210      -1.58445757
C        0.18617790       1.61806313       2.76725137      -2.57373696      -1.30810733       0.06649466
O        0.93412779       2.05076170       1.76959918       1.86542886       0.71353165      -1.34407882
H        2.31414485      -4.48777755      -1.49067427       0.84106839      -1.80344791      -0.40623975
H        2.19324612      -2.99235683      -0.97513870      -0.01274201       1.70496204       1.36018235
H        0.69823451      -4.03370741      -1.19625080      -1.21795981       0.07065399       1.00226540
H        2.20791824      -1.26480341      -2.83368255      -0.98090480      -1.12220919      -0.80985727
H        1.86557723      -2.43991958      -5.22288836       1.62999011      -1.03743649      -0.41125823
H        0.97369929      -1.02007562      -5.06748941      -0.51041678       1.12549091      -0.42967652
H        0.17509133      -2.62501497      -4.80729457       0.25123552       0.40203096      -0.19622121
H       -0.75920796      -1.81443808      -2.21952922       0.35322644       0.49915499      -0.03734394
H        0.62132767       2.79259196      -1.15523780      -0.68121696       0.79339757      -0.00960343
H        2.08588507       2.28370286      -0.56813688       0.82382039      -0.14899633       0.23407476
H       -1.30903686       0.34716260       0.09258826      -0.25710992      -0.20089076      -0.60483956
H       -2.78135405      -0.13665029       2.56858370      -0.22759604      -0.61099869      -0.47234461
H       -2.71347401       0.25770219       4.98058218      -1.43351041      -0.62602971       1.29140279
H       -0.95146682       1.61637127       5.87974571       0.19387729       0.13405617       0.42614943
H        0.88404470       2.55936160       4.57502118      -0.01537517       0.33880566       0.29403321
33
Properties=species:S:1:pos:R:3:forces:R:3 compound=1632627 mol_or_rad=mol rad_num=mol graph_name=1632627_mol md_walltime=156.65381383895874 energy=-13787.678520639281 pbc="F F F"
C        5.26920266       0.98008784       2.93773853      -0.45778385       0.18759112       0.23072184
C        5.20343275       0.83689154       1.44124115      -0.67564384       0.48651284      -0.89973479
C        4.48834762      -0.48133052       1.03968545       0.67510575       0.34084560      -0.35468439
C        3.28713597      -0.23660772       0.12309833      -0.26930355      -1.30065160       1.57963392
C        2.22238965       0.51358526       0.96483908      -0.76480049      -2.57842411      -0.04094519
C        0.96738614       0.76921783       0.19025673      -0.08754929      -1.08088950       0.30312038
C        0.22476449      -0.50192441      -0.23039825      -0.44545749       1.21239732      -1.63196650
C       -1.26015055      -0.22437617      -0.44251574       1.54488025      -1.64138030      -1.09107845
C       -1.73210410      -0.07101660      -1.74411417      -1.37209627       0.05090804       0.56646333
C       -3.10871183      -0.08208739      -2.01032982       0.75698421       0.11124510      -0.51096012
C       -3.96807406      -0.30291319      -0.94700207      -0.51021987       0.00046203      -0.36783107
C       -3.48010190      -0.50022427       0.33683731       0.55155611       0.18661504      -0.97086725
C       -2.12749540      -0.50325262       0.58916224      -0.72215999       1.27928370      -1.60200948
H        4.22919477       1.01162948       3.36309518       0.57081736      -0.31009446      -0.08217562
H        5.86534206       0.15861522       3.38431629      -0.16620560       0.22002043       0.20964727
H        5.69685778       1.95507695       3.15502498       0.55319253       0.40639429       0.56021570
H        4.68620604       1.76907474       1.02690801       0.31184382      -0.99439114       0.23346525
H        6.20273128       0.85992114       0.97251852       0.14467992       0.03441254       0.18817362
H        4.07818187      -0.92912825       1.94333339       0.10966069      -0.51229066       0.46839108
H        5.28237826      -1.15430961       0.63173816      -0.64054077      -0.03774987      -0.05872425
H        3.64657904       0.43743947      -0.63855254      -0.17666295       0.15283779      -1.25392466
H        2.87690682      -1.25404539      -0.24784502       0.50372391       1.56037445       0.08671265
H        2.58412611       1.44021662       1.31063759       0.88638945       1.54983193       0.64005853
H        1.90218712      -0.07904222       1.89098915       0.69930305       0.34540577      -0.77276947
H        1.22575859       1.35805364      -0.65372823       0.01011751       1.04221444      -1.36269593
H        0.30143296       1.32434003       0.82552358      -0.69398327       0.77729936       0.44021722
H        0.58344602      -0.93656219      -1.20443736       0.22843841       0.26076247       0.74902038
H        0.36670887      -1.22990179       0.54103904      -0.00481876      -0.96212312       0.76658340
H       -1.07071125      -0.04292185      -2.56811479       1.10336880       0.26826158      -1.00817467
H       -3.43314104       0.03744929      -3.06405868      -0.15390817      -0.07084505       0.56059252
H       -5.03491152      -0.36090606      -1.11913697      -0.48672793       0.04614462      -0.04427717
H       -4.16113818      -0.66154293       1.09987915      -1.57912613      -0.41907415       1.86647397
H       -1.67976980      -0.53366603       1.51914616       0.55778729      -0.61769421       2.60942001
31
Properties=species:S:1:pos:R:3:forces:R:3 compound=1953361573 mol_or_rad=mol rad_num=mol graph_name=1953361573_mol md_walltime=140.01598238945007 energy=-11715.124051025297 pbc="F F F"
C        3.83994108      -1.15786816       0.97267502       1.11623599      -0.02589281       0.54325536
C        3.00454732      -0.97089703      -0.01761561      -3.17380732      -0.17866970      -0.42107826
C        1.66967179      -0.22083682      -0.06541253       0.27471788       1.45293904      -0.08889077
C        0.44751582      -0.74431417      -0.92083093      -0.31519432      -0.83514362       1.50969314
C        0.95167899      -0.88143526      -2.32504640      -1.37550885      -0.39017629      -1.86035888
C       -0.95219625       0.08838026      -0.82731950       2.74321761      -0.01747660      -0.92702285
C       -0.67079710       1.63266557      -0.70311255      -0.14148258      -1.78058084      -0.04885681
C       -1.87569457       2.13429001       0.00214694      -1.36644121       3.55912795       1.82757728
C       -2.79143758       0.96971066       0.29585359       1.14839510      -0.80059155       2.85557270
C       -1.86010815      -0.27275205       0.37360578       1.51352456       2.54022406      -1.82585262
C       -1.09808078      -0.27020784       1.67607269      -0.11447744      -2.83381034      -0.43156305
H        4.75581969      -1.71651664       0.83804196       0.44131651      -0.44161541      -0.25485616
H        3.76877121      -0.70920121       1.94002585      -0.45477227       0.56569273       0.97519925
H        3.11701856      -1.49992940      -0.92756973       0.87844566      -0.69073381      -1.29484141
H        1.36419247       0.13380743       0.92897632       0.05694060      -0.17897026       0.13838124
H        1.97764350       0.69627931      -0.61297064      -0.17265423       0.24485919       0.20269519
H        0.22579798      -1.76773850      -0.51188508      -0.08141820       0.36435911      -0.35495364
H        1.66619394      -1.72596449      -2.44615246       0.02947664       0.51006544      -0.06039269
H        0.08491724      -1.09672106      -3.03427837       0.73642706      -0.05695722       0.56689611
H        1.34570139       0.08566836      -2.69729032       0.38394319      -0.22789106       0.04899618
H       -1.44717255      -0.00256597      -1.84601464       0.05666886      -0.48554198       1.09908863
H       -0.54150527       2.03573864      -1.69047550       0.42660918       0.58166885      -0.73059788
H        0.18972643       1.80375070      -0.07037543       0.67122243       0.21939560      -0.09764054
H       -1.53569074       2.72174217       0.97489171      -0.78172031      -1.20216960      -1.41411797
H       -2.49082594       2.92685075      -0.52841205       0.73577521      -0.54547356       0.07548747
H       -3.53395726       0.83580487      -0.41315996      -1.64514322      -0.32892455      -2.19946428
H       -3.35188832       1.11334038       1.23049029      -0.06189116       0.05777881       0.31288879
H       -2.33090158      -1.19269433       0.18315899      -1.08668692      -1.65479975      -0.10544453
H       -1.92019378      -0.37952749       2.34219919      -0.54756649      -0.02944161       1.83447080
H       -0.59107684       0.63395908       1.82621864       0.92253418       1.73507783       0.52369169
H       -0.37400313      -1.14053013       1.84556007      -0.80976469       0.87520611      -0.39166939
32
Properties=species:S:1:pos:R:3:forces:R:3 compound=1699443 mol_or_rad=mol rad_num=mol graph_name=1699443_mol md_walltime=137.70688438415527 energy=-10712.570763592305 pbc="F F F"
C       -2.34368424      -2.78302036      -0.84282951       1.99216099      -2.21391743      -0.10720243
C       -1.07758041      -1.86383605      -0.92380156      -3.72209212       0.56484188      -0.66054047
C       -1.54919233      -0.46908878      -0.37775453       0.83861782      -0.75495856      -0.70865286
C       -1.89634241       0.52264172      -1.46383987       1.77334236      -0.29850186      -1.12145811
C       -0.50532262      -0.02234469       0.61461690       0.27859033      -0.10575758       2.05114996
C        0.77550142       0.75887896       0.38126366       0.37549629       0.17347330      -2.09386556
C        1.60418213       0.28945406      -0.87950459      -0.11587153       2.36693331       1.74973663
C        0.39870333       2.23904024       0.29067983       1.17338834       1.02835962      -1.87828768
C        1.66473642       0.46915608       1.55659060       1.36057580      -0.55339899       0.17639573
C        2.90025768       1.27455240       1.85988511      -0.16031714       2.27433526      -1.61309291
H       -2.81992190      -2.98428768       0.14408297       0.65205592       0.50258153       0.08984386
H       -2.08635982      -3.82976577      -1.24161830      -0.45756109       1.07371228       0.16926069
H       -3.10064138      -2.34747797      -1.43870939      -1.30673676       0.48469825      -1.16462291
H       -0.72102392      -1.82839913      -1.96721904      -0.06571254       0.09830904      -0.05237100
H       -0.31459502      -2.25562812      -0.33373974       1.73251123      -0.84878255       1.25198711
H       -2.44384699      -0.63068904       0.22300624      -0.37276447      -0.26054451       0.22944822
H       -2.68600410       0.24649222      -2.17491670      -0.13357762      -0.50111866      -0.00057127
H       -0.92512406       0.66070376      -2.04638820      -1.17371399       0.29859060       0.20582948
H       -2.19420357       1.45780817      -1.03250466      -0.25503336       1.06631293       0.33959563
H       -0.99000790       0.52330137       1.45091973      -0.17783512      -0.05039930      -0.04935538
H       -0.12285432      -0.94292528       1.07983115      -0.41021896      -0.25026163       0.29870038
H        2.08172565      -0.65694801      -0.74771710       0.93235710      -0.83945185       0.53622921
H        1.10056815       0.17521164      -1.78100537      -1.76556910       0.01845061      -2.03083018
H        2.26917972       1.16179871      -1.03325600       0.68944758      -0.70993612      -0.24587682
H       -0.45516501       2.29849587      -0.44855788       0.75067293       0.57179877       0.76701660
H        0.15018601       2.71800357       1.25310340      -0.30559668      -0.29579934       0.06855291
H        1.29892762       2.85598697      -0.12353593      -1.34508863      -0.72992419       0.46158768
H        0.98960149       0.37482012       2.35857171      -0.69854162      -0.09121491       2.06055187
H        2.13195371      -0.49638574       1.37613783      -0.43716722      -1.01184555       0.14822232
H        3.55374048       0.91831999       2.63477979       0.27534730      -0.69318846       0.80077756
H        3.48307544       1.31398832       0.92572813       0.43539842      -0.21471877      -0.02757024
H        2.74551004       2.35869475       2.03909973      -0.35297538      -0.10075181       0.34933060
19
Properties=species:S:1:pos:R:3:forces:R:3 compound=86861199 mol_or_rad=rad rad_num=14 graph_name=86861199_rad14 md_walltime=80.22118830680847 energy=-10498.725748885068 pbc="F F F"
C        2.52428512       2.07536254      -0.73094794       2.32929294       1.17047483      -0.27818516
C        1.26753499       1.98233801      -0.50696957      -5.45097290      -0.34699320       1.29285749
C        0.05177423       2.66611524       0.16395974       1.47987150      -0.49425510       1.36208245
C        0.07115918       1.28922053      -0.26652089       2.10739398      -1.17540873      -0.84868058
C       -0.18198943      -0.06306996      -0.03426980      -0.05127297      -0.20028084       0.21277541
C       -1.14979479      -0.41663830       0.91950489      -0.44817835      -1.07332779      -0.26066397
C       -1.44177128      -1.74528293       1.13470246       0.34108422      -0.29850583       0.45944596
C       -0.71746590      -2.73240189       0.48033154      -1.94149359      -0.78011414       0.95616330
C        0.23345651      -2.40277677      -0.40608781       2.28693101      -0.69602075      -2.26547187
C        0.55721987      -1.10794290      -0.68057094      -0.08509500       1.59168760      -0.18314385
H        2.87929551       3.05676972      -0.51712375       1.34765808       0.90501558       0.13670620
H        3.15709767       1.30176548      -1.07947674       0.83256965      -0.98360408      -0.62004405
H        0.02620088       2.99128656       1.23268467       0.11380022      -0.16720043      -0.40229215
H       -0.47643411       3.24918551      -0.50837703      -1.48414428       2.03247264      -1.33040313
H       -1.74723907       0.27851423       1.46402604      -0.26720853       1.14692975       0.28999400
H       -2.18294184      -2.04683807       1.85535014      -0.57787330      -0.03065928       0.39118696
H       -1.01685442      -3.75826136       0.54320218      -0.17687997      -0.90756741       0.44755354
H        0.75841765      -3.16118479      -1.01339546      -0.16224503      -0.08375091       0.40354052
H        1.32542371      -0.92078419      -1.44446905      -0.18928397       0.39730400       0.23543042
39
Properties=species:S:1:pos:R:3:forces:R:3 compound=718775361 mol_or_rad=rad rad_num=37 graph_name=718775361_rad37 md_walltime=233.13131737709045 energy=-16941.288801566447 pbc="F F F"
C        3.01029803      -2.92655377      -4.13826410      -1.95871510      -2.22165761      -1.49752014
C        2.47544248      -3.61403324      -2.89452528       2.01299679       0.13422125       2.30875214
C        1.64679428      -2.66626528      -2.06817733      -0.13574804      -1.38580313      -0.83266452
C        0.25483683      -2.67577742      -2.26124531       2.09653749      -0.07331403       0.08827112
C       -0.47209048      -1.73029012      -1.63406681      -2.12369533       0.00913095      -0.18528612
C        0.04488681      -0.80095394      -0.76752412      -1.51842524       0.23906630      -0.12458091
C       -0.91857105       0.17405287      -0.17129668      -1.07819872      -0.36959303      -0.42312955
C       -1.27110042      -0.02907634       1.30324032      -0.22229300      -1.61493296       0.51103255
C       -1.95379524       1.18412195       1.89515396      -0.16501305       0.37493247       0.17408046
C       -1.22925970       2.47116597       1.66676332      -1.61756424       0.54076390      -1.82169492
C       -2.01998576       3.45927985       0.71960586       0.56993516      -1.90578162       2.05189061
C       -0.04166551       2.78033805       2.32500240      -0.92866319      -0.15868789       1.82807627
C        0.14454509       2.04107866       3.64685407      -0.66837742       0.72577912      -1.09794182
C        0.71877863       3.87511981       2.12077657       2.65914992      -0.61994955       2.11120767
C        1.38113774      -0.87278262      -0.55532834       2.08075900       2.35592391       2.23784162
C        2.21161291      -1.76268268      -1.19835899      -0.35994949      -0.18072081      -0.06722398
H        4.02820833      -2.72607522      -4.16051817       2.69820121       0.01901505       0.29061242
H        2.77037679      -3.57966959      -5.02177142       0.29796241       0.53454862       0.19551618
H        2.59199563      -1.97005468      -4.32461885      -1.14711145       1.29041498      -0.16215739
H        3.37875408      -3.97362669      -2.26239912      -1.05316622       0.49437585      -0.66906844
H        1.91216899      -4.53042031      -3.02442474      -0.39665780      -0.42912083      -0.75426496
H       -0.18389041      -3.39297696      -2.90565832      -0.58676770      -0.83993472      -0.82997572
H       -1.53366392      -1.70065472      -1.81295813      -0.76214008      -0.03009792      -0.12598656
H       -1.86720541       0.19969916      -0.81019809       0.69395123      -0.46834707       0.82208105
H       -0.60094676       1.17611851      -0.33726077       1.02509022       1.33556917       0.12744016
H       -2.01389584      -0.88612400       1.37844070       0.71587213       0.46693602      -0.04333883
H       -0.40321561      -0.34618604       1.98014054      -0.56169436       0.42360735      -1.09543429
H       -2.92354768       1.32940123       1.43025239      -0.69268541      -0.30749747      -0.26247881
H       -2.16306928       0.95886492       2.94729490      -0.01672851       0.14954661       0.39658251
H       -2.38481444       3.03400849      -0.22026468       0.18589595      -0.27593852      -0.30037994
H       -1.43446603       4.32369624       0.57592388       0.80076776       1.56018734      -0.61114143
H       -2.91347427       3.74970434       1.29936683      -0.17968765       0.14148698      -0.01491175
H        0.98576301       2.28248067       4.25856780       0.68575916       1.25937812       0.75174381
H        0.35085434       1.04090543       3.48124927       0.22539981      -2.87369306      -0.69792808
H       -0.82068379       2.05024837       4.13704853      -0.22292941       0.21250217       0.97014315
H        0.71862357       4.39530001       1.22265830      -0.04213625       1.50246577      -1.84779285
H        1.61364357       3.93464510       2.82544542      -0.93500686       0.57866045      -1.00534296
H        1.82839687      -0.12512968       0.16222507      -0.22710258      -0.64441282      -0.56247342
H        3.26711718      -1.76986050      -1.01858202       0.84508667       0.06006229       0.15082568
43
Properties=species:S:1:pos:R:3:forces:R:3 compound=812592679 mol_or_rad=mol rad_num=mol graph_name=812592679_mol energy=-27148.02234125453 pbc="F F F"
C       -0.91358773       0.68334388      -4.88659126       0.69312827      -0.24565478       0.77410490
O       -0.67587739      -0.68433226      -4.63405765      -1.25866780      -0.03924315      -0.05680471
C        0.38229039      -1.07808115      -3.83399808      -0.05781716      -1.34392585       0.56683277
C        0.29776733      -0.77188391      -2.29858649       0.33163729      -1.30982697      -0.59105696
C       -1.13360703      -1.02095810      -1.86151551      -0.13605577       0.96245006      -1.16079347
O       -1.33087155      -0.91107015      -0.47999985       0.09664160      -1.26772367       1.29911023
C       -1.73334552       0.18204802       0.10884927      -0.55872972      -0.28204765      -0.06093740
O       -1.73897880       1.23733461      -0.45260488      -0.22748970       1.70391116      -0.12230360
C       -2.24949953      -0.03026650       1.53914420       0.12457993       0.36000029      -0.85314463
O       -3.04427843      -1.22034161       1.55201558       1.16760023       0.87148491       0.21551268
C       -3.88128029      -1.32454839       2.66991860       1.21145718      -1.75880935       0.54485265
C       -1.06242036       0.10725426       2.49517137       0.43615871       0.74638568       0.23176397
C       -0.35993113       1.34940107       2.68233246      -2.13403980      -0.41614023      -1.60525245
C        0.73359239       1.50833516       3.50266097       0.58212179       0.05099645       1.47741712
C        1.11179733       0.40178530       4.29203942       0.25818253      -2.30946863       0.10863673
O        2.20120760       0.25200953       5.18860036      -1.75455460       0.60461559      -1.66328753
C        0.41428094      -0.82079867       4.12338859       1.00628135       0.39902623      -0.35771683
C       -0.60323709      -0.99382891       3.19356563      -0.28476552      -0.43499820       0.15855233
C        0.99705283       0.53196629      -1.84040745       1.93756317      -0.36662015      -0.34102809
C        1.98627126      -0.31459089      -0.98734771      -0.55217515       0.44403126      -0.50395314
C        1.27776961      -1.63087007      -1.37674352      -0.53448354       1.63382604       0.59069770
H       -1.88318010       0.64293401      -5.41241568       0.09135973       0.70675016       0.01320427
H       -0.94503942       1.27857888      -3.91742971      -0.28197352      -0.27825996      -0.83848768
H       -0.09395805       1.11464903      -5.52603541      -0.42369568      -0.05164962       0.12738938
H        1.26238963      -0.61359031      -4.26754627       1.16437463      -0.07946561       0.06707844
H        0.38375005      -2.21126172      -3.95543463       0.39195605       1.01565329       0.07841860
H       -1.43703418      -2.05450437      -2.01505960       0.11473396      -0.42118705      -0.71064312
H       -1.77280968      -0.34382043      -2.46906226      -0.27771330      -0.18378907       0.67048058
H       -2.87911307       0.85626596       1.66916428      -0.40890866       0.16982499       0.25374032
H       -3.31086558      -1.32979035       3.61894245      -0.00148008       0.56028837       0.07545120
H       -4.67913902      -0.62034540       2.68328858      -1.02988743       1.21927812       0.01158437
H       -4.29526712      -2.33937068       2.65942025      -0.37084658      -0.19675261      -0.33466065
H       -0.75304163       2.20136291       2.09180060       0.34689690      -0.16090634       0.30220185
H        1.18066013       2.50644590       3.64342746       0.08331649      -0.29994848      -0.20035243
H        2.22183600       1.11614247       5.57788938       0.83940729       1.14095485       0.95459764
H        0.87360890      -1.64997881       4.64221852      -0.15124813      -0.49768743       0.38171952
H       -1.09283309      -1.96399591       2.99641527       0.33248436       0.19736998       0.28172799
H        1.60357034       1.20089122      -2.53948454      -1.16001418      -0.84950455       0.02135734
H        0.37321469       1.14263343      -1.25730211      -1.10669283       1.20214487       0.88020908
H        2.97013623      -0.22954441      -1.41702588       0.98034018      -0.11890279      -0.05712651
H        2.01942506      -0.03066319       0.05556733       0.03889311      -0.06714686       0.78613559
H        0.84183379      -2.15422170      -0.50403535      -0.36666001       0.14570786      -0.37800531
H        1.93315034      -2.30450163      -1.85983809       0.86323712      -1.14921916      -1.05510495
48
Properties=species:S:1:pos:R:3:forces:R:3 compound=2291779956 mol_or_rad=mol rad_num=mol graph_name=2291779956_mol energy=-25200.897556354415 pbc="F F F"
C        1.27285291      -2.13741428       1.63668059      -0.98536021      -0.81440013       0.36925022
O        0.99744075      -1.13212118       2.54907628       0.10136059       0.10932485       0.05707516
C        0.85365481       0.09358975       1.92374273      -1.55293591       0.71945844       0.65234095
C       -0.55967433       0.23478741       1.31780817       0.33563301       0.49520999      -0.88802365
C       -0.62304071       1.60325226       0.62188665       0.04101260       0.03040699      -0.56202285
C       -1.16039308       1.60054960      -0.83981334      -0.50140824      -1.26569492       0.29375272
O       -0.67256027       0.42627745      -1.52385885       0.10731007       0.76886659      -0.08707102
C        0.73286373       0.27673858      -1.74435944      -1.39243068       2.34516309      -0.88125042
C        0.86054898      -1.13100449      -2.04316673       1.08952078      -3.57644884       2.13180079
C        2.27789097      -1.56907984      -2.32213524       0.71065669      -0.79527853      -1.54831700
O        3.31675348      -1.12957555      -1.94278425       0.99287356       1.81019858       1.75897457
O        2.34250778      -2.58310343      -3.18448882      -0.70287195      -2.01276391      -1.70475452
C       -0.92846195       2.88500330      -1.62976415      -0.96334701       0.89648611      -0.11826933
C       -2.01490504       2.95188142      -2.72328214       1.38860315      -0.09872813       0.41228003
C       -3.35731969       3.44092507      -2.34317652      -1.50823313       1.35920640      -1.78906627
C       -3.09203710       2.00591671      -2.31237995      -0.06075557      -1.22527888      -0.32018141
C       -2.72935154       1.48082396      -0.94789218       0.27462349      -0.39112278      -0.03109287
C       -1.79056590       0.02268874       2.22272949      -1.57576451       0.99219325       0.37585293
C       -1.49665195       0.35045181       3.69733218       1.13451960      -0.08465730      -0.53445158
C       -2.28552229      -1.41699268       2.09010355      -0.01809970       0.39831430       2.86325807
H        0.48446500      -2.32327780       0.85351320       0.41283719       0.58913394       0.13038250
H        1.18408987      -3.03464198       2.24540117       0.79783297      -0.78490063       0.02765033
H        2.24597048      -1.92690731       1.19834970       0.61292410      -0.52534744      -0.56394884
H        1.59424469       0.31309720       1.14226270       0.35074421      -0.37718272      -0.25358146
H        1.00115203       0.84919456       2.68817380       0.11262849       0.48268428       0.49957336
H       -0.58807297      -0.58684104       0.58992277      -0.23728762       0.39201230      -0.44276034
H        0.36972225       2.09515609       0.66537944      -0.14089225       0.07980175      -0.14935642
H       -1.30712140       2.19795453       1.22501436      -0.05052136       0.69826997       0.10014702
H        1.33121514       0.77130850      -0.96992388       0.24973834      -0.53718139       0.32056583
H        1.04075160       0.72541896      -2.71507276      -0.14802441       0.82019892       0.21596187
H        0.55407792      -1.79846510      -1.13462485       0.12676693       0.91815013      -1.33047137
H        0.21110721      -1.36981150      -2.88074502      -0.24072881      -0.30951897      -0.25480543
H        3.26077517      -2.89673306      -3.47275860      -1.13426019       1.05751420       1.07860055
H       -1.09469926       3.72516832      -0.93514744       0.18326400       0.13324731       0.12499858
H        0.04168959       3.03940176      -2.06542953       1.08724751      -0.23333988      -0.15119843
H       -1.71668829       3.02744163      -3.77466139       0.05705638       0.03021225       0.06225984
H       -3.58016918       3.94942152      -1.42126842       0.16161937       0.40327719       0.75185256
H       -3.95479790       3.84018726      -3.18977384       0.10195004      -0.12050644       0.31977649
H       -3.48509601       1.28150471      -3.04177925      -0.23815339       0.29677087       0.11190554
H       -3.22224284       2.06751307      -0.15882717       0.09133260       0.06384891       0.16545774
H       -3.15310345       0.47866634      -0.92172549       0.44895680      -0.70337461       0.65295209
H       -2.68296519       0.74274654       1.85184118       1.88569265      -1.32359858       0.71576989
H       -2.30964954       0.42610555       4.36783894      -2.04385635       0.16691273       0.49721402
H       -0.99580117       1.31635938       3.78048633       0.49234766       0.31807889       0.10431813
H       -0.90797924      -0.43429308       4.20185240       0.58835638       0.06926959      -0.44926544
H       -2.56734870      -1.80708571       3.12823793      -0.24753335       0.25221745      -1.19759875
H       -3.08163824      -1.49996544       1.39463959      -1.17781289      -0.38076813      -0.95185014
H       -1.46352508      -2.01984498       1.80423868       0.98677307      -1.13319095      -0.57696342
35
Properties=species:S:1:pos:R:3:forces:R:3 compound=1951612920 mol_or_rad=mol rad_num=mol graph_name=1951612920_mol md_walltime=175.84148931503296 energy=-13818.093872308573 pbc="F F F"
C        1.04010468       1.99893337      -4.71198804      -2.97344632       1.21954962       3.02278257
C        0.20694751       2.30984627      -3.85165092       1.54980212      -0.51183158      -1.54038070
C       -0.78386148       2.32289843      -2.75982123       0.83033609       0.63167082      -0.44479967
C       -0.60207000       0.96193566      -2.02745700      -0.83988591       0.05078706       0.89701929
C        0.69647336       0.70167220      -1.17031796      -2.96767747       2.08937818       0.92167722
C        0.45940935      -0.39496785      -0.15100683      -0.34146749       0.63023878       1.36914896
C       -0.57573991      -0.00391632       1.00917111       0.02495470      -0.19102379      -2.78896652
C       -1.41548577      -1.20555438       1.40718489       0.71571522       0.73823983       0.70849721
C       -0.63854672      -2.19293599       2.18450373       0.42081921      -0.79541398       1.70969114
C       -0.50200942      -1.77273784       3.64990168       0.26231124      -0.90947471       1.07544421
C        0.55098354      -2.62420266       4.49812798      -0.38813107       0.51998676      -3.75567804
C       -1.54034128       1.00069137       0.36679840       0.24194294       1.09730010      -0.01775318
C       -1.86099281       0.74573909      -1.14378169       0.69123877      -0.18813978       1.02230922
H        1.56843580       1.64643909      -5.52259134       1.34378168      -0.46221130      -1.56552831
H       -1.81314990       2.37298584      -3.22677811       0.69753165      -0.07954448       0.43809124
H       -0.66946310       3.26060653      -2.11948045      -0.10673522      -1.02598841      -0.29585216
H       -0.62551805       0.22374458      -2.82454638      -0.00596033      -0.43127433      -0.38145734
H        0.88622042       1.68296665      -0.68216862       0.47289698      -0.32816480       0.10473920
H        1.49667636       0.45844201      -1.77636730       2.12423435      -0.46362851      -1.70193681
H        0.05368724      -1.24080199      -0.68911335      -0.10792621      -0.83215071      -0.24150962
H        1.41344948      -0.67823914       0.30772344       0.22653957      -0.26020576      -0.00433317
H        0.00311503       0.50735128       1.80448395      -0.39819939      -0.42284337       0.18538275
H       -2.24730067      -0.84052579       2.01134255      -0.49904430       0.00193171       0.27728035
H       -1.83477085      -1.70312734       0.55156052      -0.40169615      -0.08357951      -1.05647155
H        0.34982114      -2.38584222       1.73980618       0.09237023      -0.10332280      -0.07813390
H       -1.18233938      -3.11412003       2.25937439      -0.36281840      -1.31859327      -0.50540587
H       -1.53381158      -1.83168375       4.15158191       1.11542808       0.25879118      -0.51068042
H       -0.17159170      -0.73090906       3.60803423       0.06033641       0.42432753       0.63943882
H        0.63544447      -2.23894219       5.45720584       0.53625079       1.22091285       2.33738685
H        1.53348262      -2.59482762       3.92472777      -0.66717426      -0.06472229       0.81206035
H        0.26221122      -3.65978676       4.63581247      -0.32836697      -0.73758961      -0.28253813
H       -1.02759214       1.96509355       0.55594666      -0.43789080       0.34742619      -0.76617526
H       -2.44990556       1.07549622       0.96968527      -0.43087234      -0.09745789       0.04392238
H       -2.23003606      -0.27666492      -1.28352922       0.03304371      -0.38989422       0.23987627
H       -2.69605896       1.34925911      -1.50706995      -0.17231073       0.46700143       0.13805261
41
Properties=species:S:1:pos:R:3:forces:R:3 compound=1916006197 mol_or_rad=rad rad_num=26 graph_name=1916006197_rad26 energy=-22040.368929751563 pbc="F F F"
C        4.03307020      -0.29017333      -2.73450068       0.54749973       1.43604019       0.68986915
C        2.72593850      -0.70659330      -2.08520522       0.68497433      -0.51583382       0.57434345
C        1.59567860       0.30829521      -2.30059915      -0.32815918      -2.15450118       1.94634052
C        0.32673387      -0.03941598      -1.39033827       0.36707499      -0.19983786      -1.97022659
O       -0.70730565       0.50363339      -1.79843071      -0.15018537      -0.29909023       1.12180649
C        0.37694333      -1.02947852      -0.28996189      -0.91623696       1.36008272      -0.26801665
C       -0.82474786      -1.10334767       0.66518930       2.22088289      -0.20365248      -1.07262090
C       -1.33869243       0.20297165       1.21920305       0.03370969       0.67182608      -1.49046121
C       -0.26826656       1.32351138       1.31296773      -0.94101844      -0.63322519      -0.27531631
C        0.39168022       1.00195940       2.62761817      -0.40136123       1.13969614       0.55275041
C       -0.70615803       0.46997734       3.58351212       1.25843944       0.31379298      -0.60919334
C       -1.83808306       0.11753406       2.65673020      -2.25901201       0.38402646      -0.51462880
C       -2.54365925       0.59149031       0.34314211      -2.41867416       2.14646125      -0.45993707
O       -3.07020810       1.69194672       0.39838094       1.08469065       0.13403147       0.45529869
O       -3.25448907      -0.30867860      -0.40370394       1.18658820      -1.06695933       0.59981841
C        1.65359725      -1.74250399       0.00450139       1.19606465       1.69035401       1.69312854
C        1.80790541      -3.15666802      -0.46549206       1.21587076      -1.84185913      -0.56692057
C        2.87415975      -0.88347073      -0.55184790      -0.71034852      -2.15762381      -0.86689931
H        4.65034385      -1.16264644      -2.92629037       0.59541229      -0.37907506       0.09084246
H        4.58942875       0.43933586      -2.05949305      -0.26816957      -0.55210587      -0.71895690
H        3.87648625       0.19871986      -3.70699726      -0.08388241       0.14172346      -0.15215175
H        2.61273295      -1.73680196      -2.51157543      -1.08888874       0.61405228       0.08805587
H        1.96830213       1.27945473      -1.95721069      -0.03473014       0.44228824      -0.27362813
H        1.26284707       0.29239625      -3.32915942      -0.32876565       0.47483241      -0.57718004
H       -1.68275984      -1.42608354       0.12600120      -0.65330760      -1.54823331      -0.63619207
H       -0.50393307      -1.79642684       1.42033489      -0.21762759      -0.70194854       0.87114502
H       -0.84871247       2.25298639       1.21306021       0.49980767       0.38040013       0.28908028
H        0.49693955       1.21284303       0.55404663      -0.00381927       0.50090192      -0.69794208
H        0.91709437       1.85174817       3.03134525       0.25799194       0.93060103       0.46306229
H        1.20664780       0.32146011       2.44720848       0.38363402      -1.12391861      -0.04220432
H       -0.25802528      -0.37010656       4.06099869       0.11446982      -1.16540773       1.00076346
H       -0.96093014       1.22467009       4.33870147      -0.22942270      -0.04600666       0.08227405
H       -2.59619714       0.94981968       2.71608023       0.23078656      -0.78753235       0.22129559
H       -2.36929560      -0.86008540       2.71851355       0.18465953       0.31991005       0.80022136
H       -4.04705487       0.16497476      -0.73424011       0.38826950       0.14173232       0.13794032
H        1.79485355      -1.80427618       1.14217074      -0.28672723       0.32663420      -1.01021637
H        1.55957627      -3.98350697       0.25055969      -0.54642499       0.65415342      -0.35600785
H        2.89402257      -3.32828593      -0.63909521      -0.08234358      -0.00558547       0.21181146
H        1.41624753      -3.35252430      -1.46965929      -0.68019047      -0.09836107      -0.01941653
H        2.99381188       0.07068897      -0.09016409      -0.14863057       1.21084364       0.73248052
H        3.76349998      -1.47858168      -0.30522226       0.33171652       0.08252305      -0.05036598
21
Properties=species:S:1:pos:R:3:forces:R:3 compound=2583430 mol_or_rad=mol rad_num=mol graph_name=2583430_mol md_walltime=82.45319819450378 energy=-9513.793810699324 pbc="F F F"
C       -1.17391412      -3.12077615      -0.40716651       0.13780943      -0.18076233       1.90122642
C       -0.66079155      -1.71125452      -0.32675204       0.95094557      -1.52323064       0.59373104
C        0.45304175      -1.23236467       0.33264530      -1.86543231       1.67948374      -0.99216569
C        0.40684136       0.23940112       0.13068454      -1.75883316      -0.76454048      -0.73599736
C        1.09202260       1.26109014       0.66825952      -0.11257788      -0.87795539      -0.42504973
C        2.11345088       1.03578540       1.64933654       2.72867216       1.57429599       1.57503696
C        0.92114289       2.67649822       0.35611335      -0.55527113       1.34048100       0.57043045
C       -0.82015555       0.47573192      -0.69994590       2.93894341       2.68339670       0.76435240
C       -1.38703394      -0.65300378      -0.99915213      -1.69686792      -2.58571257      -0.44258934
H       -0.87432752      -3.55546552      -1.35471529      -0.19544056      -0.43763025      -0.72744483
H       -2.29076631      -3.06380093      -0.29385357       0.54919124      -0.47634825      -0.27577557
H       -0.75190522      -3.80713644       0.41739571      -0.50886710       0.88883510      -0.92301207
H        1.05864377      -1.73814733       1.03240593       0.95930096      -0.81862640       0.68248729
H        2.73965139       0.17800419       1.55799412       0.08169798      -1.69521839      -0.08548311
H        2.88887558       1.83460181       1.48246346      -0.30920746      -0.22502279       0.54333545
H        1.79156048       1.14503386       2.71067871      -0.11627080      -0.07717783      -0.21833173
H        0.52767955       2.88705347      -0.61251354       0.08542348       0.18979758      -1.44791465
H        0.14487094       3.12466738       0.96770929      -0.62920304       0.21295113       0.85661959
H        1.80853375       3.28316715       0.61433989       0.03731985      -0.14203420      -0.52220056
H       -1.02485880       1.47745863      -0.98050121      -0.72902509       0.97232428      -0.55157491
H       -2.30771789      -0.87086894      -1.54628066       0.01077679       0.26057378      -0.14358660
38
Properties=species:S:1:pos:R:3:forces:R:3 compound=1901956698 mol_or_rad=mol rad_num=mol graph_name=1901956698_mol md_walltime=220.8611171245575 energy=-16926.79098711098 pbc="F F F"
C       -2.53091618       1.47735103      -1.95321179      -1.27962913      -0.43691238      -0.83853112
C       -1.87232683       0.28682602      -2.54552056       1.36087770      -1.13489618       0.55116325
C       -1.44367031       0.37717592      -3.87559975      -0.77079425       1.30493205      -1.66817445
C       -0.85897878      -0.63643538      -4.62901235      -0.14690317      -1.03800356       3.27932159
C       -0.55686972      -1.81424924      -3.84002029       0.66312307       0.32880906      -5.07891884
C       -0.89227629      -1.95523006      -2.56330335      -1.24520852       2.11926779       3.03484293
C       -1.53867500      -0.88239402      -1.82550788      -0.06937112      -1.11966509      -1.03539399
C       -1.75767426      -1.08116972      -0.33704371      -1.19466176       1.30591726      -0.88135894
C       -0.50064181      -0.63191069       0.36087736      -1.43869653       0.51297365       1.53803334
C       -0.55931778      -0.77045345       1.90483502       0.45837257       0.39270127      -1.96997570
C        0.43869386       0.14750749       2.48679893      -0.30149072       0.15079636      -0.69371526
C        1.70400942      -0.17992245       2.70219449       1.19360086       0.98349431       1.47618696
C        2.68963124       0.80352328       3.31913608      -0.58863845       0.80222259      -1.58981541
C        2.21042249       2.23841951       3.15030084      -0.19879480      -0.63567994       1.21460471
C        0.79905634       2.27250101       3.65920057      -0.63646033       1.94710104      -0.69718175
C       -0.07156527       1.56786244       2.64524988       1.16797716      -1.00516161       1.26466622
H       -2.73951504       2.20892905      -2.73683078      -0.14881284       0.24037307      -0.29966221
H       -3.50587626       1.19738804      -1.52962031      -0.11651972       0.12521510       0.39850550
H       -1.93970230       1.99738890      -1.24471283       0.87712428       0.57607648       1.43486526
H       -1.71144348       1.36203261      -4.33697571       0.31317004      -0.72998757      -0.13702680
H       -0.67171855      -0.59322061      -5.68030184       0.31212833       0.20117960      -0.76210213
H       -0.09128093      -2.64470653      -4.41542273      -0.10328649       0.18394642       0.51652511
H       -0.61699690      -2.83113346      -2.02904211       0.19685508      -1.08934480       0.62029327
H       -2.65721929      -0.45929979      -0.00849347       0.83938750      -0.66124187      -0.11190824
H       -1.96562036      -2.12659500      -0.11873054      -0.18327569      -0.51781807       0.11500657
H        0.29803601      -1.20101030      -0.00135244       1.88853506      -0.93185071      -0.82021207
H       -0.34013654       0.40865066       0.14606441       0.33802480       0.89481705      -0.52276332
H       -0.42350713      -1.82224226       2.07174142      -0.04407534      -0.91857573       0.90818951
H       -1.53115486      -0.38777853       2.12131249      -1.33469587      -0.20242756       0.90032483
H        2.05878574      -1.18820516       2.69984935       0.07350408      -1.12533120      -0.38739228
H        2.77334174       0.64909072       4.36377217       0.14892186      -0.61764207       1.72376517
H        3.68892743       0.72190953       2.93429786       0.98546130      -0.45129170      -0.59541122
H        2.27025823       2.59062362       2.14898089      -0.08144617       0.20967574      -1.60568310
H        2.76850851       2.96359631       3.70379965       1.13872414       0.47405527       0.83396622
H        0.45712750       3.33589083       3.75788886       0.05688603      -0.39114681       0.08734460
H        0.73518148       1.82313264       4.65254444      -0.10342123      -0.26570387       0.31430379
H       -1.02946343       1.43740187       3.09900009      -1.57746581       0.36105055      -0.09280163
H       -0.06333832       2.12594581       1.70895856      -0.44744288       0.15784001      -0.42181253
41
Properties=species:S:1:pos:R:3:forces:R:3 compound=2069707127 mol_or_rad=rad rad_num=19 graph_name=2069707127_rad19 energy=-23046.3444448208 pbc="F F F"
C       -2.77611486      -1.66799410       2.79306927      -2.03140455       1.58012685       1.49643826
C       -1.70162140      -0.67079335       2.53298056      -0.18271735      -0.52196191       0.70710384
O       -0.67403444      -1.39183464       1.90767699       0.82054035       0.07166229      -0.77351615
C        0.23209621      -0.52158111       1.23108860      -1.75330813       1.24818829       0.58671386
C       -0.67943690       0.41581312       0.34692944       1.19712998       0.06586066       1.49973168
O       -0.67947998       1.62327605       0.51774012       0.17517377       1.31572311      -0.42163977
C       -1.45475709      -0.25501760      -0.60905015      -1.20777062      -0.26906802      -0.80608254
C       -1.84998337       0.41186732      -1.83022725      -0.11966420       0.14362013       0.69525333
C       -2.83897886       0.02962677      -2.90023040       0.87971224      -1.42792800       0.67778757
C       -1.38310387      -0.29667253      -3.09290149       0.33401618       1.83340568      -1.50413847
C       -0.44126388       0.52483605      -4.04758789      -0.77607787      -1.63099182       1.07311141
O        0.89011370       0.28033778      -3.62854872       0.51365576       1.75400805       0.28481620
C        1.44705896       1.25748152      -2.69738263      -1.28789648      -0.20271943      -1.01695656
C        1.06330474      -1.22920072       0.22617544       2.82029566       0.14988122       0.75787422
C        2.07501064      -2.14802932       0.97393421      -0.60044704       1.31984244      -0.27229169
O        2.81032427      -1.38637843       1.94141928      -0.53845792       0.74430685       0.00874446
C        2.49207208       0.05226996       2.02839579       2.89386124      -1.03611448      -1.94522273
C        1.07533047       0.28778306       2.29260672      -1.05056767      -0.26444998      -1.14300125
H       -2.34343882      -2.60973838       2.67057580       0.74703936      -2.21303031       0.17545596
H       -3.27457309      -1.54995534       3.83505039       0.55981374      -0.24221497      -1.55671064
H       -2.04869911       0.15292268       1.90569670      -0.16973836       0.25654272       0.07725403
H       -1.41744848      -0.27151407       3.49612833       0.83344471       0.64327730       0.61117585
H       -3.49117923      -1.54728990       1.99243633      -1.05879556      -0.24946459      -0.31410002
H       -1.63973706      -1.30136878      -0.42392311      -0.12057288      -0.60525190      -0.23686825
H       -1.72590193       1.48166407      -1.75223163       0.45273354       0.58524902      -0.08488075
H       -3.24311616       0.86522184      -3.40736518      -0.39059119       1.17006214      -0.86306139
H       -3.57378462      -0.74346775      -2.74552203      -0.27037712      -0.69981901       0.19980956
H       -0.98602681      -1.27449535      -2.88999034      -0.10240208      -0.87002410      -0.11535070
H       -0.83224368       1.56749152      -3.97276844       0.72177239       0.01446070      -0.35192897
H       -0.49002131       0.13744007      -5.08735131      -0.23646240       0.22899765       0.15092941
H        1.45023086       0.81146210      -1.70679788       0.10752706      -0.01005463       0.57797224
H        2.46976573       1.56694210      -2.97704991      -0.01671366      -0.26877169      -0.22959049
H        0.79011435       2.16586321      -2.68734744       0.40975094      -0.32574955       0.13545181
H        1.67495783      -0.39856915      -0.23192125      -0.49095869      -0.84356473      -0.09137303
H        0.51596169      -1.69574913      -0.57681066      -0.36170558      -0.60346336      -0.31018804
H        1.50028929      -2.96023244       1.42644413      -0.03017972      -0.24246211       0.58208024
H        2.77811892      -2.58663535       0.27740002       0.55100366      -0.32769217      -0.54306842
H        2.77915132       0.56978439       1.02537334      -0.23093410      -0.63623434       1.23505324
H        3.25474975       0.42750549       2.73674446      -0.51462737       0.00711723       0.26586310
H        0.85155168       1.33914931       2.13740715      -0.23455959       0.59295381       0.20864922
H        0.79894764      -0.02157765       3.29109656      -0.23981622      -0.23287700       0.56430296
32
Properties=species:S:1:pos:R:3:forces:R:3 compound=223671755 mol_or_rad=rad rad_num=25 graph_name=223671755_rad25 md_walltime=168.90673995018005 energy=-15804.481855658954 pbc="F F F"
C        6.10632059      -0.31524169      -5.35328379       0.17133688      -0.57353882       1.20066539
C        4.87997303      -0.34268581      -4.48370465       2.23495444       3.09375167      -3.14936607
C        4.55462565      -1.27150716      -3.67306904      -2.63658901      -2.90620082       3.19699211
C        3.31574215      -1.22699801      -2.92968239       2.24295267      -0.40680267      -1.36320490
C        2.15850117      -1.18830420      -2.57302670       0.49097294       0.47784690      -0.08242018
C        0.92375239      -1.02689460      -2.13349443      -0.68206359      -0.39912405       0.47149413
C       -0.14097042      -1.14237377      -1.54800385      -0.12986022      -0.29996608      -0.65618171
C       -1.34011704      -1.28614242      -0.90629233       0.39037344      -1.06576235      -1.08792522
C       -1.61233429      -0.47793971       0.13654430      -0.37173333       1.78723418       1.46240788
C       -0.76863167       0.55748487       0.59050359      -0.84834337       1.31720232       0.96253109
C       -0.97892450       1.50547765       1.67180652       0.45914686      -0.29584945       0.04159802
C       -2.05501384       1.51913143       2.50559650      -0.03157205       0.67540295      -0.52664710
C       -2.42891295       2.35405158       3.66764323       0.74512062       0.81798964       0.42556545
C       -2.67682909       1.53215302       4.98411296      -1.10582624       1.21504110      -2.16484157
C       -1.46130310       0.65632589       5.21755834      -0.36631530       0.97583105      -0.00221076
H        5.94746643      -0.74449586      -6.32732430      -0.22018212      -0.69350854      -0.89599087
H        7.00089250      -0.79014145      -4.87542710      -0.39859297       0.18059697      -0.27854959
H        6.28463659       0.71867860      -5.54581530       0.79674880       1.25303079      -0.24145810
H        4.32231898       0.56852343      -4.57479130      -0.89609131       0.59078059       0.14564128
H        5.13452642      -2.17711078      -3.66882833       0.47914429      -0.75919139       0.38985703
H       -1.97520466      -2.11574991      -1.22414155      -0.38197307       0.05811723       0.07496504
H       -2.59228348      -0.58583747       0.55956809      -0.64436989      -0.12983312       0.80747473
H        0.10720334       0.85563247       0.05421951       0.86305239      -0.53899110      -0.80886126
H       -0.16021722       2.24855385       1.83034673      -0.31038898      -0.53551336       0.02273125
H       -2.88748394       0.97773331       2.13699015      -1.12923405      -1.37230018      -0.23758287
H       -1.59098724       3.02920399       3.94385798      -0.12057969       0.22660841      -0.37349554
H       -3.30136399       2.97702328       3.33323350       0.23579248      -0.19311672       0.58911415
H       -3.67182586       1.02818927       4.82039983       0.81829738      -0.35960146       0.40535809
H       -2.86581108       2.30930710       5.74010739       0.12928908      -0.26742375       0.48598274
H       -0.66481409       1.21145461       5.69726693       0.30758034       0.46593468       0.89552330
H       -0.94766902       0.39121574       4.28923909      -0.46918178      -0.86648106      -0.34558671
H       -1.80994389      -0.13795118       5.83762842       0.38627458      -1.47528463       0.63276688
43
Properties=species:S:1:pos:R:3:forces:R:3 compound=2034057963 mol_or_rad=rad rad_num=24 graph_name=2034057963_rad24 energy=-22070.703012388287 pbc="F F F"
C        2.66046405      -2.47057270      -0.29837797      -0.72813221       0.76469597      -0.69460315
O        1.71838121      -1.55724796      -0.80153653       0.07671373       0.65119956      -0.81175883
C        2.17183157      -0.44190429      -1.58486343       0.23563362      -2.17035371      -1.20488071
C        3.07710717       0.50549877      -0.87485196       0.72828017       1.49985674      -0.97223149
C        2.40956433       1.32116384       0.13962615      -0.59639396      -0.67975944       0.39123339
C        1.29589090       2.09252081      -0.41724573       0.11078687       0.65245115      -0.28634006
C        0.23283206       1.28724938      -1.32143760      -0.31329097       1.55395208       0.95623786
O       -0.26261297       2.19925088      -2.26224366      -0.39895671       0.16624038      -0.27046117
C       -0.91695542       0.95726421      -0.26121038       1.93685305       1.40080308      -0.02184157
O       -1.69484064       1.88114689       0.01371312       0.27890973      -1.39594390      -0.62278879
C       -0.60267957      -0.26386787       0.46678661      -1.12609883       0.23347215       0.30169891
C       -0.95455713      -0.53384634       1.99782567      -0.37777403       0.90088659      -2.02124332
C       -1.41609782       0.59463576       2.88500279       1.34996127       0.49212799      -1.12274492
C        0.11511950      -1.36962766       2.55167398      -0.83817984      -0.59876636       2.79560047
C       -1.77906850      -1.14596996       0.87068390      -0.36917565      -0.31622388      -0.38455926
C       -1.64361373      -2.61611631       0.48560425      -0.33007762       0.63370433       0.07736048
C       -3.19102619      -0.74380097       0.37357229       0.88173845       2.09122608       0.75606036
C        0.96085317       0.26526615      -2.16479706      -0.54336311      -1.17853230       0.81799149
H        3.63050042      -2.36684953      -0.79273852       0.43876134      -0.09300582       0.11033860
H        2.66357826      -2.37907856       0.76496689       0.82961391       0.39224478       1.44657447
H        2.23396591      -3.43864538      -0.44798157      -0.16831965      -1.38893283      -0.57298146
H        2.76549305      -0.83254799      -2.51086199      -0.74283299       0.10835615       1.23949971
H        4.03011054       0.11183449      -0.59311779       0.85175094      -0.98221462       0.67849952
H        3.36105812       1.17551871      -1.70588151       0.19090767       0.34676997      -0.12126636
H        2.33611522       0.87227676       1.11748085      -0.04048480       0.01498516       0.86276232
H        1.77291841       2.75452761      -1.16278102      -0.29149427       0.25504216      -0.14658886
H        0.77054830       2.73066699       0.30922136      -0.10553744      -0.06274718       0.02935672
H       -0.88497009       2.77240393      -1.78647670      -0.33784692       0.12789565       0.19896185
H        0.26199797      -0.80301738       0.05464939      -0.33491075       0.24148329       0.41306171
H       -1.98155790       0.23413403       3.71817443      -0.97276744      -0.29373224       0.81513394
H       -1.92371526       1.28233937       2.22327190      -0.91196730       0.66487502       0.13693224
H       -0.54644117       1.16978698       3.30264656      -0.25923918      -0.43300475      -0.25019183
H        0.83598626      -0.80024771       3.16057931       0.11684015       0.15644785      -0.17736994
H        0.59545473      -1.87448809       1.77919406       1.37806855      -1.32220606      -1.30869037
H       -0.35537470      -2.11254919       3.24324918       0.39516395      -0.02282911      -0.10317446
H       -2.01679832      -2.63914529      -0.55653636      -0.01508499      -0.59653206       0.14534960
H       -0.62021727      -2.95941642       0.46842811       0.63222907      -0.43119868       0.13586163
H       -2.27042925      -3.22252954       1.17317864       0.13885901      -0.17791671      -0.35765414
H       -3.21721158      -0.32409872      -0.66244611       0.28826963      -0.42850317       0.38123048
H       -3.66289926       0.03057262       0.99581720       0.00162106       0.12828183       0.11459666
H       -3.80703137      -1.60113255       0.42263024      -1.11050111      -1.29337185       0.00606834
H        0.22483355      -0.50984562      -2.45706757       0.28750176       0.16222796      -0.54532889
H        1.36248279       0.83316143      -2.99211703      -0.23955021       0.22078382      -0.82628900
29
Properties=species:S:1:pos:R:3:forces:R:3 compound=95902370 mol_or_rad=rad rad_num=26 graph_name=95902370_rad26 md_walltime=123.86398887634277 energy=-10661.750517333568 pbc="F F F"
C        3.08225243      -1.33694250      -0.85212904       2.45030538      -1.22332231       1.64197611
C        2.00271432      -0.96047398      -1.45138565      -1.03483396       0.94490635      -2.99548704
C        0.62464473      -0.80197660      -0.94558020       0.59412846      -1.18588960       1.34369100
C        0.48646479       0.58752673      -0.31930480       0.44599454      -0.56787585       2.89260014
C        0.04587664       1.64480579      -1.24041813      -1.27473721       3.08809359       0.94531218
C        0.43601621       3.08993417      -0.87246794      -0.22972922       0.16753389       0.36894258
C       -0.32166439       0.53438940       1.02925922      -1.51898790       0.96715972      -1.11654542
C       -1.67598044      -0.20639598       0.85434601      -0.13331695       0.70287680       0.05417146
C       -2.33986840      -0.66506669       2.12337039       1.25168249       0.35615251      -0.64875959
C       -3.70496414      -1.23402041       2.18844156       0.26412461      -1.08633183       1.91700554
H        3.12994416      -1.65019603       0.19574316      -0.01518823      -0.14176911       0.18694738
H        4.00735206      -1.38746955      -1.43655776       0.21844291       0.06607527       0.25988142
H        2.25410440      -0.65174726      -2.48372919      -0.79515875       0.06258961      -0.11904875
H        0.51478394      -1.62882131      -0.17367089      -0.20380655       0.82629696      -0.43175157
H       -0.08878560      -1.00069269      -1.72777554      -0.71372545      -0.06626470      -0.60210497
H        1.55061236       0.78720409       0.02252014      -0.90544122       0.44960146      -0.40166152
H        0.47398741       1.55703778      -2.16843348       1.51802288      -0.91574238      -2.87552930
H       -1.00733639       1.83979197      -1.50079665      -0.61558414      -1.34237284       0.42648936
H       -0.17531780       3.57614517      -0.08574048       0.02839783      -0.40726917       0.19152694
H        0.24043319       3.70539588      -1.76434054       0.39157766       0.22596055      -0.11048091
H        1.48377425       3.13869849      -0.55873153       0.39673659       0.28319827      -0.07139430
H       -0.49123053       1.53553945       1.50259599       0.06498599      -0.14376304      -0.64215851
H        0.25938437       0.04981603       1.77235469       0.90709809      -1.15070552       0.93816785
H       -1.42916864      -1.05350990       0.22165363      -0.03713093      -1.05654536      -0.14208433
H       -2.36830335       0.33027212       0.17115999      -0.00512417       0.39650348       0.35363098
H       -1.57252931      -1.00628152       2.84937843      -0.56265692       0.15039183       0.16420737
H       -3.60632777      -2.11942893       2.88151225      -0.43386262       0.34152452      -0.37557081
H       -4.50302939      -0.62156472       2.65555407       0.13879899       0.37016378      -0.07924648
H       -4.10594266      -1.62559481       1.26806028      -0.19536628      -0.11542410      -1.08121001
45
Properties=species:S:1:pos:R:3:forces:R:3 compound=837710772 mol_or_rad=rad rad_num=24 graph_name=837710772_rad24 energy=-28198.539825499214 pbc="F F F"
C       -2.78802296       2.77673853      -2.36472750      -2.44352183       1.31504638       2.27559494
C       -2.74656769       1.33652440      -2.43258772      -0.02607370      -1.73853336       0.03139937
C       -3.21372421       0.41026155      -1.35340794      -3.28203105       1.94581983      -0.04330293
C       -1.48333232       2.15765930      -2.10382442       1.93369722       0.08914088      -0.30493886
C       -0.38042772       2.33790729      -3.07799785      -0.07493171      -0.33134637       1.67277439
C        0.76283886       2.44980664      -2.33142269      -1.36675691       0.53363447      -4.28368571
O        0.53188456       2.47673682      -1.06006350       0.64209718      -0.35778224       2.90384916
C       -0.76627086       2.24074721      -0.79151701      -0.60923755      -0.11005322      -0.47800415
C       -1.08246117       1.95688856       0.57086470       2.91322863      -0.17202749       0.25292057
O       -2.11594508       1.60302540       1.02388913      -3.41436405      -0.34261601       1.07536071
O        0.04134378       1.95168716       1.38932591      -0.28093907       0.02364090       1.58354710
C       -0.19402528       1.71700926       2.82942673      -0.67036751      -0.65432776      -0.53066618
C        0.32926792       0.42437209       3.41498716       0.85506492      -1.36410638       0.72151794
O        0.84502552       0.35377119       4.53257622      -0.78824424       0.59112108      -1.60860981
C        0.06728911      -0.80548388       2.57255600       0.71686167      -0.73395940      -0.50343845
C        1.17978853      -1.04747163       1.50558098       0.54368310      -0.71243915       0.67744693
C        1.14184523      -2.46217155       0.89385073      -0.06505828      -0.27780933      -0.19448746
C       -0.14415617      -2.69177774      -0.01826434       2.94210283      -0.99545397      -0.61067544
C        0.01771701      -4.01543866      -0.87854773       1.45844854       1.82574752       1.71867644
C        1.42212494      -4.05007762      -1.49924538      -0.22846581      -0.91198255       0.16406803
C        2.52397580      -3.87956620      -0.43561682      -2.16736164       0.87653069       0.07181319
O        2.40838086      -2.65281198       0.24413912      -0.64649847       0.66499084      -0.21636484
H       -3.24443637       3.27160922      -1.49846534      -0.06400228      -0.17371962       0.27170886
H       -3.13080234       3.26633278      -3.22863086       0.37760259       1.05422411      -1.81520154
H       -2.90137464       0.96318260      -3.46858618       0.71754551      -0.04900365       0.34835719
H       -2.63231675      -0.46090198      -1.26271108       0.86086369      -1.74960973       0.05919904
H       -4.33043736       0.22476149      -1.49422344       1.00894012      -0.55042740      -0.27168486
H       -3.25321677       0.93893670      -0.39711897       0.46718851      -0.10151620       0.11358054
H       -0.73017711       2.42305005      -4.08609351       0.87176985      -0.03575230      -1.02722750
H        1.74431149       2.65567592      -2.67445829       1.25923507       0.12548333      -0.09428028
H        0.26016148       2.45965969       3.42573215       0.91107337       1.71830528       0.36361662
H       -1.26083623       1.68220198       3.18499113       0.24400753       0.29254140      -1.06487538
H       -0.89300820      -0.64603454       2.07270126      -0.46595880      -0.36993363      -0.00661318
H        0.11567784      -1.74679046       3.20538286      -0.50022478       1.01931725      -0.27639642
H        2.12145063      -0.90332185       2.07094899       0.15796550      -0.39320779      -0.27976636
H        1.27313808      -0.38124302       0.64867985      -0.53666622       0.73960207      -0.08717280
H        1.13028034      -3.25518522       1.66887072      -0.34777409       0.13006882       0.32996450
H       -0.31050193      -1.80277702      -0.62288911      -0.02372609       0.33893480      -0.55436848
H       -0.95691076      -2.79935064       0.63385480      -1.73407090      -0.12113926       1.27728487
H        0.04062024      -4.86222895      -0.18678253      -0.63469336      -0.32626940       0.31661969
H       -0.80778532      -4.08948425      -1.56111751      -0.56558549      -0.31241233      -0.82492734
H        1.49810631      -3.37310784      -2.33690224       0.31907873       0.73789781      -0.52278534
H        1.54791590      -5.06646954      -1.88374522       0.18297664      -0.33506031      -0.51215495
H        2.35997503      -4.69915173       0.27108201       0.34755468      -0.54949918       0.45761437
H        3.50920130      -3.88882768      -0.83998666       1.18393698      -0.25331219      -0.57556416
37
Properties=species:S:1:pos:R:3:forces:R:3 compound=718738236 mol_or_rad=mol rad_num=mol graph_name=718738236_mol md_walltime=192.09628677368164 energy=-13851.801432391569 pbc="F F F"
C       -2.05179026       3.04225151      -0.04636287      -0.33235872      -1.20911568       0.24197651
C       -2.22736679       1.54687031       0.07587819       0.17414474       0.72430835       0.47077369
C       -3.17955461       1.00798010      -0.93564894       1.58360887      -1.53066691       0.07772173
C       -1.60497617       0.77920389       0.99214498      -0.99447677      -0.61923569      -2.52278386
C       -0.71234134       1.20527923       2.03326380      -0.87103468       2.15530613       1.35433197
C       -1.71756844      -0.69997564       0.88364958       0.52331736      -1.05698038      -0.33179627
C       -0.75946780      -1.44731028      -0.14818285      -1.09131431       1.91478398       0.83002953
C        0.71241554      -1.03474251      -0.03622740       0.02941715      -1.84396810       1.37289031
C        1.59201608      -2.28394264      -0.37482593       0.41679054       1.26125080      -2.30219048
C        3.04172654      -1.96142513      -0.83281657       0.72471959       1.46991992       0.03209152
C        3.42689155      -0.59443862      -0.21967362       0.25163165      -0.65169192      -1.74787378
C        2.53276315       0.45782523      -0.83808220      -1.26357387      -0.95212702      -1.32485997
C        0.99652618       0.04779302      -0.98000223       2.48878399       0.69183931      -0.72132022
H       -1.72039334       3.49759613       0.86920597       0.60227915       0.48209047       0.73900769
H       -1.35189717       3.22363485      -0.86463955       0.26582391       0.47071173      -0.33933041
H       -3.02511984       3.46215064      -0.27120616      -0.51166264       0.60501504      -0.41369394
H       -3.01937122       1.42399655      -1.90295360       0.25785019       0.83378152      -1.29506332
H       -4.18271944       1.20446968      -0.67744944      -1.89166042       0.35682938       0.53774619
H       -3.04779392      -0.07175919      -1.08412204      -0.28462224      -0.09776965       0.02329899
H       -1.20604576       1.89040850       2.73775461      -0.24119823       0.11987600       0.34473395
H        0.13981317       1.74405971       1.76009458       1.90905697       1.25153912      -1.14029883
H       -0.34473993       0.40683515       2.58822472       0.68436887      -1.84070338       1.40683308
H       -1.45836132      -1.05480515       1.88272137      -0.13622449      -0.74509623       0.25831646
H       -2.74168733      -1.00065739       0.66451907      -0.35258203      -0.30466513       0.03628573
H       -1.09180820      -1.16865176      -1.18061229      -0.00481393      -0.57018319       0.38896862
H       -0.92554020      -2.49432285       0.06201961       0.04169156      -0.84611225      -0.20848099
H        0.93054197      -0.60876464       1.00936937      -0.15634523      -0.86776706      -1.01702250
H        1.12412936      -2.72370844      -1.27822497      -0.28404886      -0.37140495       0.39280823
H        1.62036202      -2.98933558       0.41143922      -0.19429009      -1.15296103       1.27858528
H        3.80068821      -2.70518252      -0.55945716      -0.16812948      -0.42518377       0.21458068
H        3.20292163      -1.77243647      -1.91365366      -0.64611610      -0.62754936      -0.17359084
H        4.49861594      -0.32547167      -0.42719707      -0.54105833      -0.24900233       0.58198323
H        3.17770491      -0.72919290       0.79113963       0.32446017       0.34374271       2.27000117
H        2.44803483       1.30042094      -0.23628552       0.67056303       2.32008688       1.33809025
H        2.98446834       0.70173279      -1.81665527      -0.34495449       0.36260980      -0.03524129
H        0.30186563       0.83111541      -0.73993035      -0.19201404       1.21820331      -0.04215411
H        0.83887994      -0.20173488      -2.02310230      -0.44707546      -0.60793441      -0.57905360
25
Properties=species:S:1:pos:R:3:forces:R:3 compound=116638437 mol_or_rad=mol rad_num=mol graph_name=116638437_mol md_walltime=97.92303037643433 energy=-9578.588721651837 pbc="F F F"
C       -0.67813406      -1.12985196      -3.47305458       0.86975906      -2.40254101       1.93026959
C       -0.56489959      -0.31326967      -2.42154337      -0.62101172       0.91001795       0.76090177
C       -0.78103909       1.24881287      -2.49146638      -0.50273777      -2.56788025       0.63356199
C       -0.26099005      -0.99047815      -1.16434243      -0.24432012      -0.77914447       1.32988101
C       -0.35095242      -0.68196952       0.14763681      -0.04252891       2.81363456       0.52169663
C       -0.54180692       0.70409932       0.91949973       0.94418891      -1.22689544      -3.53466634
C       -0.68341325       0.55888874       2.37958120       1.07005928       0.10465737       1.04008192
C        0.67689331       0.71237501       3.03500487       0.69559873      -1.04557455       0.91879927
C        1.61497210      -0.53506489       2.83414607      -1.93817892       0.42334148      -0.09931255
H       -0.99952340      -0.78268993      -4.37187569      -0.96718803       1.19705196      -3.23932134
H       -0.50435834      -2.25841607      -3.40370837      -0.12869475       1.45754874       0.03917716
H       -0.91334864       1.54293303      -3.53607563      -0.02753261       0.36423143      -0.09346647
H       -1.57294319       1.64824590      -1.80305053       0.18631324      -0.45541784      -0.59621327
H        0.14681276       1.54938634      -2.06661720       1.27665196       1.31467287       0.18876033
H       -0.06818453      -2.07707459      -1.23369226      -0.03416842       0.24520673      -0.63030473
H       -0.22496361      -1.46267455       0.86792463       0.20436704      -1.00305866       0.31721441
H        0.36221337       1.36110897       0.65174211      -0.98908642      -0.56809743       0.32063410
H       -1.40163878       1.19581836       0.47431502      -0.52998822       0.37896016      -0.21799138
H       -1.22134694       1.41763488       2.74984380      -1.06410510       0.31172651       0.39864189
H       -1.11431568      -0.39400421       2.70464433      -0.60633539      -0.11221597      -0.05332843
H        0.53832819       0.78964361       4.12454174       0.00500938       0.49928263       0.18529257
H        1.04988680       1.67582034       2.62159282       0.64099626      -0.38227898       0.42700485
H        1.55256046      -0.74361608       1.75743531       0.95609150      -0.32091814      -0.09322022
H        2.60482897      -0.39000588       3.24842719       0.77106999       0.19472763      -0.17180509
H        1.18716637      -1.43876848       3.35872285       0.07316210       0.64509197      -0.27842995
44
Properties=species:S:1:pos:R:3:forces:R:3 compound=2319765770 mol_or_rad=mol rad_num=mol graph_name=2319765770_mol energy=-22087.076840283346 pbc="F F F"
C        2.48316683      -2.57216759       2.55517901       1.16368562       0.96523269       1.03025069
C        2.01983717      -3.02378545       1.26076496      -1.12782882       0.98806920      -0.51207951
O        3.01335729      -2.78338128       0.30091327      -0.44043709      -1.63739329      -0.94423387
C        2.67915138      -3.69210951      -0.78146294       2.28621675       2.07465233      -1.71215369
C        1.37517356      -3.22903618      -1.40326584       1.08967493       1.47205929       1.49313706
O        0.37485526      -3.21507041      -0.40078553      -1.30394544       0.22106853      -0.07700620
C        0.65303404      -2.47817183       0.82421444      -0.72479810      -0.58721089      -0.40399344
C        0.39652543      -0.92123517       0.72814073       0.06666289      -1.39670588       0.47964568
O        0.59245808      -0.40768319       2.07473697      -0.26477825       0.01480362      -0.90460422
C       -1.02746833      -0.64115463       0.16488317       0.04314079       1.49705208       0.14361463
C       -1.32118783       0.91730967       0.17140458       0.18745539      -0.14321100      -0.54732238
C       -0.33555638       1.72460867      -0.75645606      -0.39546110      -0.82969204       1.47554034
C        1.00361844       2.18110231      -0.05376156      -0.40710372      -0.20769848      -1.29089368
C        0.41317675       3.58714775       0.13232389       1.12343797       0.08752246      -2.45970975
C       -0.65388304       3.19148783      -0.96561427      -0.66476698       1.82224441       0.45835495
C       -2.06725848       3.70354661      -0.74122998       0.11848266      -1.84871412      -1.58047213
C       -2.64885626       4.87995349      -1.34387185      -0.49451386       1.50334541       0.06247130
C       -3.24114840       3.59402888      -1.80974135       0.17040324      -0.43428956       0.48931096
H        1.69204095      -2.62009518       3.30234039       0.00081906      -0.06402849       0.58283968
H        2.94518669      -1.58458956       2.49208730      -0.43695030       0.63834039       0.05612661
H        3.33666587      -3.18039130       2.78450073       0.64126654      -0.92266513       0.87909337
H        1.84373152      -4.08977674       1.30247248      -0.17923786      -0.89669290       0.18996677
H        2.61805791      -4.75116278      -0.48530054       0.15070337      -0.04063856       0.35519117
H        3.54573363      -3.53453735      -1.53632339      -1.17387697      -0.53348639       0.85677676
H        1.17475455      -3.84687869      -2.24881714      -1.15845564      -1.13792810      -0.67212818
H        1.52161891      -2.21781895      -1.83921816       0.03650291       0.08745593       0.20367813
H       -0.11445270      -2.85141442       1.62643098       0.89338209       0.31966932      -1.41752855
H        1.17966069      -0.43121624       0.10368188      -0.42476943      -0.29724625       0.23697756
H        0.38723678      -1.11815228       2.70796618      -0.13580392       0.21934739      -0.10457705
H       -1.84057211      -1.24175650       0.66798073       0.70528485       0.51391346       0.04856299
H       -1.09663709      -0.91552036      -0.89610905       0.31954165      -0.42346736      -0.15094436
H       -1.13541077       1.34006146       1.15484547      -0.33740108      -0.11108996       0.80499377
H       -2.40284126       1.10785736      -0.09575632       0.85084521      -0.16313771       0.03060604
H       -0.25323353       1.18781560      -1.67658697       0.39478845      -0.71518257      -1.11068360
H        1.78385549       2.22055215      -0.83158004       0.19363727      -0.01070535       0.06456956
H        1.38219005       1.60200311       0.77067925       0.11949045      -0.26599241       0.87683821
H        0.00580024       3.82587031       1.06028521      -1.12608824       0.08938669       2.22116331
H        1.11866628       4.42711697      -0.09392466      -0.38457724      -0.31470603      -0.15788719
H       -0.28206226       3.56196326      -1.92974663      -0.00127752      -0.16233552      -0.33303517
H       -2.41078445       3.48814578       0.22124463      -0.57152614      -0.35520249       1.98916183
H       -2.05350399       5.53277655      -1.95394937       0.50558346       0.35458478      -0.79070538
H       -3.25034083       5.44484687      -0.63303332      -0.39877192       0.37320569      -0.08461558
H       -3.01621940       3.13115312      -2.78635126       0.20574656       0.43397368       0.13127311
H       -4.30305645       3.41759983      -1.49796545       0.86930806      -0.18864672       0.09089888
47
Properties=species:S:1:pos:R:3:forces:R:3 compound=303921243 mol_or_rad=rad rad_num=27 graph_name=303921243_rad27 energy=-31279.086475058593 pbc="F F F"
C        3.46930077       5.28557468       0.06034932       0.38125995       0.41121977      -0.71825145
C        3.15231903       3.83368770       0.26997544      -1.17856160       2.36960622      -0.36801205
O        1.86432077       3.44556308       0.50624848       0.21688015      -1.25325185       0.61520166
C        1.70237293       2.09971276       0.91596581       0.93727239       1.85514762      -1.38909528
O        2.66408417       1.35654924       0.83362414      -1.21302141      -0.10510710       0.48936493
C        0.22734819       1.80015878       1.23979723       3.23748818      -0.09758792      -0.62341829
C        0.25883357       0.45500588       1.94681598      -0.27859306      -0.19554163       1.30511352
C        0.26901266      -0.85089455       1.19448189      -2.21103149       2.49229192      -2.12133704
O        0.87464090      -0.68236907      -0.08398283       1.06881496       0.55746908      -0.44320775
C       -1.21150032      -1.28144661       0.97053835       1.91509975      -2.04602187       1.36489990
O       -1.04970734      -2.62748809       0.55602510       0.06904853       0.14454586      -0.24230060
C       -1.72979910      -2.97329408      -0.59431129      -2.03555550      -0.50911864      -0.79572041
C       -0.99933375      -3.80339492      -1.62314167       0.36584526       0.03316126       1.46318231
C        0.29956564      -3.43963545      -1.98898206      -0.30227658      -0.01830407      -0.13061528
C        1.05778245      -4.33895887      -2.69430485       1.81002121       0.25119080      -0.96382195
C        0.51132857      -5.52322571      -3.13048076       0.38982416      -1.45245633      -0.40835344
C       -0.73638409      -5.94700811      -2.72179992      -0.22793300       0.02155182      -0.15036312
C       -1.49274835      -5.06826228      -1.94265009      -0.80545104      -0.76662371      -0.05476618
C       -0.54210674       2.03516576      -0.06832064      -0.96272550       0.45887247      -0.08495767
O       -1.89370759       1.67841105       0.10698613       0.23963797       0.61141007       0.70353604
C       -2.51205961       2.49336256       1.06818933      -1.08149656       0.36577056      -0.51958658
C       -1.77804133       2.78234870       2.35888377       0.52852158      -2.03575872      -0.73446999
C       -0.28383710       2.80643917       2.22151450      -0.92899445       1.25736143       0.90870980
O        0.36251832       3.58877576       2.87208349       0.83398276      -0.09603995       0.08744492
H        4.45757593       5.54998007       0.54505153      -0.42833045      -0.40110040      -0.81111057
H        3.42119127       5.68356225      -1.03726697       0.42710812      -0.83856844       1.24760543
H        2.78874963       5.96512945       0.56388324      -0.82683539       0.06630672       0.47815629
H        3.88869587       3.09998208       0.32163599       1.33011930      -1.49925736       0.10192883
H       -0.55940796       0.49866899       2.65792328      -0.69787213      -0.57842085       0.25825059
H        1.10631999       0.39704630       2.62184387       0.70891473       0.68575140       0.19655600
H        0.77170470      -1.60449318       1.73425387       0.61659515      -1.32174485       1.04749684
H        1.71372122      -0.10580130      -0.04578688      -1.32094430      -1.17496688       0.47831304
H       -1.79361668      -0.68475842       0.29699432      -0.07056063       0.71389587      -0.93905662
H       -1.78033574      -1.28732549       1.92932302       0.32269454       0.12257816       0.04212952
H       -2.63658195      -3.55791361      -0.30120463       0.03708640       0.09294739      -0.12969228
H       -2.13035076      -2.06955478      -1.07763655       0.01211604       0.29981732      -0.21195391
H        0.72530111      -2.48106573      -1.75610235       0.05944189       0.59920135       0.63469819
H        2.13464192      -4.14754930      -2.92462781      -0.74282203       0.18422501       0.01061259
H        1.05060027      -6.23541078      -3.76026220       0.49725573       0.15491380       0.02731001
H       -0.99044071      -6.98048606      -3.00908853      -0.60999402       0.39469463       0.21637194
H       -2.48637263      -5.39514561      -1.57046689       0.42921373       0.25581953      -0.03589131
H       -0.36346603       3.15185513      -0.30426613      -0.55244595      -1.31169765      -0.16083275
H       -0.29821658       1.36336670      -0.87506856       1.18603771      -0.11673432      -0.49047258
H       -2.77443928       3.45511016       0.60878807       0.02644845       0.38119180      -0.30849049
H       -3.44722196       2.00511651       1.29798191      -0.77675384      -0.30815630       0.11531326
H       -2.16626954       3.62368125       2.83119751      -0.45448872       2.43206400       0.66567929
H       -2.03256692       2.04650765       3.10912435       0.05468862      -1.08341876       0.39439813
46
Properties=species:S:1:pos:R:3:forces:R:3 compound=2072550109 mol_or_rad=mol rad_num=mol graph_name=2072550109_mol energy=-22121.260758902827 pbc="F F F"
C        1.61049371      -1.38057756      -4.55675547      -1.16113696       0.60585860       0.29627678
C        1.09794722      -2.08476554      -3.26474668      -0.24803619      -0.65000282      -1.74987820
C        0.51337204      -3.46877250      -3.71184856       1.42593592      -0.43000037      -0.30539622
C        0.08556896      -1.29224711      -2.38982900       0.97165557       1.21087016      -1.30249919
C        0.22499617      -1.55963754      -0.90055596       0.24476572       0.40037280       0.21070632
C       -0.66995486      -0.45769257      -0.19769149       0.63198639      -2.53030339       1.85773840
O       -1.73856859      -1.11901774       0.54650915      -0.28947422       1.60560794      -1.74220017
C        0.16836981       0.46227216       0.70334769      -0.81484158       1.75400690      -1.10211383
C       -0.64769221       1.63458478       1.38108677      -0.98647279      -0.77999259       0.39381284
C       -1.82907421       2.16481021       0.48777476       1.56601688      -0.65210363       0.96780600
C       -1.22290051       1.05800832       2.71632728      -0.63972453      -1.24587776      -2.04645815
C       -1.77374804       2.19995318       3.54683346       2.26971458      -1.69559722       1.52434109
C       -0.55287142       3.05033048       3.88247456      -0.05913374       1.92150052       0.10388410
O       -0.18635476       3.72308935       2.69521904       0.14140369      -0.42122001      -1.03273957
C        0.23739918       2.81041204       1.66582202       0.14369927       1.41220108       0.11353114
C        1.73933771      -1.66949687      -0.45265030      -1.18630681       2.21282993      -0.36776817
C        2.32249255      -2.72182874      -1.29261095       1.47367169      -1.23524472      -1.13599894
O        2.35403240      -2.24853959      -2.64490678       0.80006582      -0.37682273       1.46313627
H        0.83457198      -1.35900475      -5.33764916      -0.08773246       0.06952224      -0.14047521
H        2.51451239      -1.86560053      -4.94936795      -0.08228012      -0.36181397       0.11791610
H        1.89541358      -0.34971209      -4.31589631       0.03843769       0.32287154       0.02564978
H        0.71528591      -4.21725593      -2.93154049       0.46792248      -0.26769777      -0.04124798
H        1.05616677      -3.75474321      -4.68541537      -0.88870424      -0.06962686       1.23006215
H       -0.56895303      -3.58278354      -3.79172973      -0.45910125       0.66715533      -0.54206323
H        0.34244192      -0.19731116      -2.58273210      -0.47353315      -0.80590241       0.26127273
H       -0.98308977      -1.47325337      -2.70647451       0.83822671       0.18718867       0.09243808
H       -0.19064133      -2.59427139      -0.77862018      -0.08345564       0.62372621       0.59485897
H       -1.20200432       0.02892690      -0.97048148      -0.56462272       1.17083305      -0.83003022
H       -1.29094788      -1.65529951       1.16206526       0.78832197      -1.41781270       1.63363762
H        0.68604781      -0.11674696       1.49024144       0.08612183       0.14302261      -0.24694619
H        0.90777489       0.96413675       0.02456565      -0.00410672      -0.48021272       0.41043857
H       -1.40526825       2.54261475      -0.43460865      -0.06368309      -0.39924295      -1.05782366
H       -2.33073289       3.02377672       0.88044318      -0.26169346       0.98757371       0.93709557
H       -2.56744429       1.39338496       0.45873451      -0.83289091      -0.84875210      -0.92931943
H       -1.92826630       0.29229530       2.30633623      -0.42601132       0.59212664       0.71778541
H       -0.47934040       0.36300393       3.18257524      -0.00005672       0.99045929       0.48248936
H       -2.23185306       1.83561212       4.45971459      -0.56623962      -0.17379484       0.52453959
H       -2.42749623       2.82705638       2.99118292      -1.03587288       0.61837450      -0.52973579
H        0.37221747       2.60949632       4.31843106      -0.49202102      -0.83656390      -0.01345366
H       -0.80900976       3.87021821       4.58683250      -0.13190287      -0.14148840      -0.06375148
H        0.29516126       3.40972609       0.74179063       0.27724499       0.20457000       0.08571968
H        1.22887484       2.47973320       1.90888978       1.27242115      -0.42634425       0.34539222
H        2.39352308      -0.72987739      -0.69633796      -1.34402953      -1.15330960       0.42426929
H        1.79820594      -1.81201523       0.63034595       0.12673785      -0.39277101       0.23490778
H        3.36707972      -2.90926872      -0.93067925      -0.30459515      -0.07051574      -0.71408378
H        1.80394203      -3.70295875      -1.36182127      -0.09532820       0.16701168       0.84497731
39
Properties=species:S:1:pos:R:3:forces:R:3 compound=2105064122 mol_or_rad=mol rad_num=mol graph_name=2105064122_mol energy=-27062.44591904914 pbc="F F F"
C        3.89829991       0.78612166       1.06254671      -0.16612789       0.84270053      -0.70465726
O        2.52318551       0.71188542       0.81333059      -1.50896857      -0.23707359       0.32534552
C        1.71272053       1.63573082       0.29920305       0.00496511      -2.19904807      -0.50840807
O        1.99557639       2.75602819       0.06495793       1.04272252       2.23447543       0.14409882
C        0.40285406       0.97792137      -0.26989464      -1.63555492       0.05318012       1.69687816
C       -0.12718626      -0.12362460       0.68031040       1.59487656      -2.03206723      -1.33495697
C       -1.11716079      -1.20256053       0.16471978      -0.72972188      -0.41414532       0.27167836
C       -2.16023841      -0.60274410      -0.78806566      -0.20314374      -0.55177154       0.21112446
O       -3.01802428       0.30556004      -0.19671890       0.95203526       1.99569296       1.30510756
C       -1.87268871      -1.85170327       1.38673483      -0.11637771      -0.07355656       0.59291743
C       -1.13411134      -3.06444718       2.03607516       1.22005160       0.29122246      -0.49096505
O        0.26748126      -3.12929324       1.72832462      -0.45003152       0.22973577      -0.28952560
C        0.57441128      -3.22924532       0.35888485      -1.61491427      -0.00721118      -0.36411814
C       -0.40939782      -2.38577851      -0.57810078       2.54680182       1.82544533       2.16000637
O       -0.68773942       1.91156973      -0.35422478       1.25377446      -1.41445735      -0.62979533
C       -0.40763829       3.20140528      -0.88068974      -1.17912265       0.43864488       1.94855554
C        0.86730972       0.43532383      -1.61149191       0.32619778       0.87152535       1.05597590
O        1.85728941      -0.20047376      -1.74676570       1.97220335      -1.64604781      -0.08246318
O        0.20203894       0.90932359      -2.60902327      -2.94897194       1.56968924      -0.31956320
H        4.46982797       1.31183231       0.31035540       0.00500922       0.64739518      -0.88063654
H        4.17599053      -0.23116257       0.98037332       0.86698730      -1.50660003       0.47075518
H        4.14688534       1.26036865       1.99637061      -0.03554735       0.11784564       1.07852138
H       -0.49126967       0.31570864       1.58105772      -0.23919972       0.70148020       0.94917435
H        0.73948996      -0.77865480       0.89143974       0.03306439       0.69549795       0.66883371
H       -2.85033803      -1.33219770      -1.17960269      -0.20866876      -1.21116670      -0.27181815
H       -1.65656584      -0.21363753      -1.65749131       0.47707486       0.60778922      -0.76753187
H       -2.39457366       1.01078708       0.17258102      -1.14000122      -0.56316913      -0.62973147
H       -2.06849819      -1.18281315       2.25105021       0.16536595       0.52373399      -0.63669862
H       -2.90080965      -2.11364883       1.03785318       0.47734263      -0.28033299       0.14281255
H       -1.59001039      -4.00303431       1.72789245      -0.41419468      -0.64631701      -0.01205999
H       -1.05694983      -3.00404594       3.12910721      -0.76138112       0.01468239       0.13949619
H        0.49255102      -4.26271786      -0.03970185       0.06608482      -0.29783512       0.35127365
H        1.63103367      -2.96299619       0.31830500       0.25410127       0.47298697      -0.50587744
H        0.28781261      -1.98613534      -1.31847085      -0.39652609      -0.06192930      -0.77285290
H       -1.20148512      -2.94699254      -0.97721025      -1.03956260      -1.45328845      -0.98800180
H       -0.15437048       3.73790957       0.04070232       0.52391463       0.92430907      -0.33543808
H        0.44189572       3.23853377      -1.57828087      -0.63429671       0.13789782      -0.36855573
H       -1.42024906       3.59145379      -1.12477740       0.54633308      -0.03435483      -0.98463996
H        0.68882173       0.90587156      -3.41166828       1.11089350      -0.56938309      -1.65306024
54
Properties=species:S:1:pos:R:3:forces:R:3 compound=1353950891 mol_or_rad=rad rad_num=40 graph_name=1353950891_rad40 energy=-32433.744368558797 pbc="F F F"
C       -2.71997552      -3.39306191      -1.78621168       3.73902111       2.40189613       0.69807141
C       -2.51627609      -2.00594948      -1.00309807      -0.82116285       0.02567150       0.48336947
C       -1.22643622      -1.88757239      -0.10321927      -1.35697177      -1.12385158      -1.30737869
O       -0.14945193      -1.38095644      -0.92087187      -1.78063745      -1.48245290       1.22394928
C        0.89268969      -2.17044018      -1.09764648       2.33158612       3.09153453      -0.08424239
O        1.12130529      -3.29392661      -0.82415087      -0.59418604      -2.40808143       0.78746563
C        1.88966729      -1.26509808      -1.83369322      -0.40822921       0.16694384       1.26128088
C        1.38388073      -1.50166129      -3.20688289       0.18629630       1.22376377      -0.79798696
O        1.55563357       0.07463878      -1.36544038       1.02143574      -0.45401458      -0.00780606
C        2.48698090       1.05819715      -1.38790927      -0.98430708      -0.72406840      -1.13490417
C        3.46511131       1.11385213      -2.35002124       1.89768908       1.47724521       0.69419060
C        4.39891051       2.18039764      -2.33559323      -0.51102852      -1.52683164      -1.37594372
C        4.25507572       3.28446629      -1.57938981      -1.65010979      -0.21885685       1.72474641
C        3.22006589       3.21534437      -0.64140425      -0.81125955      -0.18388148       0.81534927
C        3.00868540       4.34983948       0.30258123       0.39522540       1.01289405      -3.40102083
C        2.66035461       5.56776018      -0.43692420      -0.28438877      -0.45391608       2.16074508
O        3.18568361       4.29419988       1.48158648      -0.11709316      -0.18654008       2.70109519
C        2.33680253       2.13373497      -0.54727024       0.39407705       0.96605199       1.31599298
C       -1.31330993      -1.00035092       1.15962905       0.15476870      -1.59146724       0.76214217
C       -1.29698604       0.48241636       0.83814578      -1.29001471      -0.43702426      -1.47743277
C        0.00297771      -1.35262321       1.95518240      -1.65458710      -0.31877006       1.13568378
C       -2.55768835      -1.43704039       2.02361131      -0.07639454       2.37817075      -0.10293931
C       -3.37238035      -0.42517913       2.62970263      -0.29515383       0.11167490       0.22338345
C       -4.55050168      -0.76079095       3.29952373       0.81770941      -1.63834033      -0.08017673
C       -4.91751341      -2.14187996       3.45533590       0.72707511       2.91305806       0.01297092
C       -4.12218748      -3.11664149       2.97367575       2.18337767      -0.31172215      -2.46835975
C       -2.96983385      -2.73624669       2.19771541      -0.68898746      -0.44809756       0.50021071
H       -2.49357136      -3.30188997      -2.85201913       0.26046364       0.07303326      -0.31942231
H       -1.99196603      -4.10116543      -1.33584378      -0.36972483      -0.19505726      -0.25014676
H       -3.68391267      -3.74128533      -1.71530963      -2.84079961      -1.03408636       0.47170499
H       -2.62983264      -1.09128880      -1.63889828       0.37701531      -0.55631951      -0.03168695
H       -3.38552435      -1.90002382      -0.30815825       0.39870982      -0.18246144      -0.20739257
H       -0.94462488      -2.94514248       0.16988728      -0.21742532       0.89263039       0.03006749
H        2.95423109      -1.52165215      -1.69722637      -0.14127705       0.08406394       0.34481959
H        1.53840094      -2.54039705      -3.50577700       0.08724098      -0.17032842      -0.35219434
H        1.83766000      -0.74677527      -3.85815065      -0.03157315      -0.22223302      -0.75290478
H        0.33299710      -1.26704797      -3.04995118      -0.60717170      -0.01944828      -1.07500478
H        3.60083796       0.33519584      -3.03446931       0.25821048      -1.36477626      -1.20698491
H        5.23943621       2.19768349      -2.97771197       0.97423700      -0.48187331      -1.25437328
H        4.89542399       4.12453388      -1.61602766       0.94111562       0.99807622      -0.10079002
H        2.57146531       5.60263066      -1.48598797      -0.00345157      -0.01393828      -1.59310668
H        2.20284599       6.33902354       0.16084035      -0.08278524       0.82491301       0.27080691
H        1.60180236       2.11672172       0.26418849      -0.08568428      -0.00603786      -0.16020285
H       -2.21043528       0.78039854       0.25493128       0.37035743      -0.07484500       0.42087357
H       -0.44553469       0.73392694       0.21087357       0.49257133       0.01698913      -0.13334670
H       -1.26875125       1.03725407       1.74677701       0.12039216       0.87539755       1.00712287
H        0.51186633      -2.22095565       1.55247521       0.38359263      -0.35944077      -0.16863080
H        0.64427949      -0.50846136       1.99702152       1.17367919       1.07919968      -0.22181846
H       -0.24147547      -1.57159565       3.02035796       0.05529215      -0.05538467      -0.33683088
H       -3.14800280       0.65883471       2.60870704       0.19807843      -0.59130034      -0.28309377
H       -5.14204246       0.00845567       3.76817039      -0.42193915       0.40961689       0.13343758
H       -5.80024307      -2.33945966       3.96642281      -1.93749970      -0.62687249       1.09498027
H       -4.39447755      -4.16017122       2.91730921      -0.22344569      -0.50813542       0.46847733
H       -2.42782838      -3.45562434       1.61988112       0.34457664      -1.07426355      -0.04348416
41
Properties=species:S:1:pos:R:3:forces:R:3 compound=1960034735 mol_or_rad=mol rad_num=mol graph_name=1960034735_mol energy=-16963.88981009821 pbc="F F F"
C       -0.51464454      -0.64442114      -4.34046308      -0.61782096       0.53357960       0.18022123
C       -1.75755255      -0.30124524      -3.41734294       0.96062882       1.04007481      -1.96593513
C       -1.43624629       0.60958223      -2.22133883       1.44607361      -0.99565530      -0.75116184
C       -0.67853992      -0.15077619      -1.12263134       2.29566178       4.10660035      -0.71900408
C       -0.13897428       0.84132448      -0.04246852      -0.23390431      -0.20839756      -0.14027580
C       -1.27816723       1.38903784       0.81782764      -0.53688343      -0.59670556      -0.10226317
O       -1.13893236       1.93941956       1.87324777       0.36282354       0.94719051       0.66193601
C        0.66155471       2.06621105      -0.68263811       1.00032943      -0.14459627       1.33739079
C        1.58927845       1.94882872      -1.92820335      -0.36878900      -1.70046925       0.41818735
C        0.83216062       0.06613060       0.89780440       0.55208606      -0.81273955      -0.77949556
C        1.49274026       0.63645160       2.15496195      -1.69197054       1.33710526       1.49673214
C        1.36906006      -0.73063859       2.82241235       1.28737506      -1.30100682       0.51499176
C        0.53927710      -1.31085084       1.64139635      -0.85851407       0.67401292       0.74450095
C        1.03122194      -2.60299707       1.02676544      -1.10189298      -0.23926557       0.83285186
C       -0.89102176      -1.52427974       2.14895398      -0.09626068       2.66908421      -0.45738618
H       -0.64789653      -1.37033897      -5.17123657      -0.73556848      -0.08669514       0.43651798
H        0.33727635      -1.02407056      -3.78125526       0.46598086      -0.01598454       0.45778191
H       -0.23177828       0.25988060      -4.86475171       0.59037324       0.74609788      -0.19095182
H       -2.48372928       0.22344531      -4.10690477       0.03520967      -0.78591367       0.68927965
H       -2.03981944      -1.26727551      -3.09501617      -1.49675379      -1.31212205       0.65701939
H       -0.77936561       1.39231959      -2.62947517       0.02764980       0.11062674       0.16295617
H       -2.26021994       1.15362289      -1.78862323      -1.09470276       0.05485199       0.09502741
H       -1.18962761      -0.91800458      -0.68237611      -1.89721067      -2.45804798       1.24842379
H        0.27601837      -0.51868087      -1.48871635       0.10180315      -0.73716705      -0.71833583
H       -2.34994682       1.16320303       0.55494380       0.19835427      -0.13421398      -0.71001541
H        0.00455302       2.92054222      -0.90219658      -0.21480640       0.04416161       0.41539392
H        1.33324759       2.32152227       0.19547595      -0.68469033       0.44605182      -0.81439921
H        1.05647357       2.22870514      -2.84119298       0.08709325       0.42015267      -0.24991128
H        2.49147818       2.54004902      -1.75941984       0.14293129       0.44982254      -0.20714749
H        1.95398276       0.91234483      -2.14638311      -0.14453168       0.27635229       0.36408368
H        1.67305181      -0.21724291       0.27014180       0.43634725       0.03928148      -0.74913335
H        0.86735952       1.39263163       2.71129754       0.50358739      -0.39559375      -0.70697464
H        2.49849751       1.04397652       2.02737786       0.30278064       0.01149550      -0.01181893
H        2.37014771      -1.18973868       2.89573124       0.07244263      -0.28991952      -0.18426124
H        0.95887543      -0.90989552       3.85028957      -0.17507324       0.74860518      -0.50107964
H        2.11900072      -2.65839587       1.10034187       0.38625900      -0.35521486      -0.28222375
H        0.51650542      -3.42681804       1.65161075       1.01563878       0.54530887      -1.10981198
H        0.67148540      -2.60061599      -0.01459919       0.16468571      -0.58584844      -0.14808938
H       -1.24896051      -0.48930843       2.38551185      -0.25240905      -0.68518102       0.27610685
H       -1.63881978      -1.93762071       1.46278195       0.10566868      -0.46405121      -0.27439522
H       -0.82253043      -2.04449724       3.08363451      -0.33332013      -0.89359967       0.79317867
32
Properties=species:S:1:pos:R:3:forces:R:3 compound=21991010 mol_or_rad=mol rad_num=mol graph_name=21991010_mol energy=-18847.17014183387 pbc="F F F"
O       -2.73532187       0.86138869       1.29703472      -1.72587599      -0.06617091       0.09080864
C       -1.57430560       0.79077717       1.04326594       3.24879583       0.23545118      -0.00277566
C       -0.99208569       0.88143464      -0.39398378      -2.45738935      -0.74529337      -0.52379087
C       -0.35084427      -0.42240521      -1.00510555       0.63932603       1.36289425       0.81673331
C       -1.29812974      -1.41733798      -1.62147544      -1.36410569       0.54705888       1.18754964
C       -1.89995033      -0.82459044      -2.85561215      -0.67885450       0.65553403      -0.17805589
C       -0.79243951      -0.51798369      -3.85801407       2.03933050      -0.21765383       3.11105801
C        0.14556270       0.61142829      -3.31185269      -0.52120667      -1.01500751       1.36813603
C        0.67056391       0.12411547      -1.95637395       3.09671669      -0.19401474      -0.22020147
O        1.86993887       0.11284294      -1.61540800      -2.20245505       0.36910072      -1.00931149
C       -0.50243431       0.59524089       2.08955952      -0.69530964      -1.15370474       1.08124238
C       -0.82687423      -0.05524971       3.32378744       0.29318238       0.37669206      -1.89071457
C        0.16751016      -0.64595653       4.08441784      -2.71057085      -0.18508107       0.43411796
C        1.47189373      -0.45606951       3.83276354       0.75242952       2.11891583      -1.70724325
C        1.79348019       0.45001673       2.78832213       0.24934223      -0.90943696       0.01710342
C        0.86231805       0.82213204       1.83139286      -1.08964687       0.50913600       0.51201176
H       -0.45105062       1.82849330      -0.56473513       0.39397735      -0.28964942       0.23447320
H       -1.91942958       0.98429957      -0.98554684       0.05990387       0.47785364       0.00050826
H        0.25105494      -0.94502723      -0.28893509       0.47565115      -0.24508188       1.03838016
H       -2.09583173      -1.67642982      -0.89188047       0.07240296       0.14309797      -0.02367973
H       -0.76215392      -2.33690763      -1.74906691       0.58298616      -0.93955641      -0.64531146
H       -2.60916145      -1.46396263      -3.31423926      -0.91230647      -1.45095888      -0.68230737
H       -2.60168532      -0.01242508      -2.49970598       0.97185106       0.16613211      -0.71670916
H       -1.04205747      -0.19952477      -4.79946807      -1.39679522       0.50750912      -2.93715807
H       -0.16709178      -1.46939523      -3.91907147      -0.55152024       0.84535215      -0.31276785
H       -0.40012518       1.53728211      -3.12776549      -0.67507779       0.30792722       0.05801627
H        0.91182322       0.90118450      -3.99883536       1.15142411      -0.09991786      -0.58093821
H       -1.83368395      -0.27769094       3.62325980      -0.87339699       0.16716587      -0.21290965
H       -0.25889369      -1.24343891       4.86904603       0.44094510      -0.63357539       0.87597830
H        2.18766978      -0.89987210       4.44876152       1.65297032      -0.65167332       1.06213564
H        2.79067229       0.81588341       2.68061207       1.10854386      -0.00799956      -0.19415449
H        1.09260112       1.38824144       0.93316197       0.61612583       0.00847002      -0.03836040
39
Properties=species:S:1:pos:R:3:forces:R:3 compound=2133043599 mol_or_rad=mol rad_num=mol graph_name=2133043599_mol energy=-24033.22999831866 pbc="F F F"
C        1.32251656      -1.50252478      -1.99183210       0.59076681      -0.60032818      -1.43407945
C        1.15499056      -1.24155316      -0.86283949      -1.58085138       0.62765184       3.14605100
C        0.57931434      -1.00832234       0.42080892       0.73167158       0.28205935       2.04130345
O        0.04068348       0.30537383       0.60582254       0.00606957      -1.33111979       0.22787878
C       -0.17633580       1.07888488      -0.53682125      -0.58886941       1.27160791       1.23460655
C        1.15098857       1.62673362      -0.96638332       1.94250945      -0.77645450      -1.11996833
O        2.03659858       1.93702568      -0.22465125       0.22738491       0.64563820       0.72739572
O        1.33530361       1.61601885      -2.30349995      -1.00666873       0.40309047      -1.15401699
C       -1.03988375       0.46228096      -1.61649412       0.05297458      -1.04609083      -0.09320820
C       -2.29098016       1.21262695      -2.08533619       0.71380617       2.00101607      -1.00611753
C       -2.55343618       2.48432650      -1.21681718      -0.41776033      -0.83689798      -1.14879884
C       -2.34465306       2.12161469       0.21977019      -0.47880309      -1.91461149       0.85998840
C       -0.86276449       2.29421707       0.03828029       0.09915404       0.09241911      -0.63081428
C       -1.23109979       3.25590807      -1.06876285      -0.70269000       1.47435090      -0.55943760
C        1.77275547      -1.14816577       1.43168553       1.70523423      -0.48917753      -1.30218411
C        2.20369353      -2.64732648       1.59665942      -1.73921051       1.30693537       1.27668568
C        0.93200165      -3.28464101       2.33043646       0.51175189       1.00433720      -2.40908937
O       -0.21481621      -2.47037083       2.14899329      -0.49925229      -0.70887689      -0.66683001
C       -0.47725311      -2.11933712       0.79826722       1.25534289       0.34649820       0.75479230
H        1.71785397      -1.66796889      -2.89558772       1.15137660      -0.65781288      -3.46495191
H        2.05573695       2.17248166      -2.65688687       0.26181864      -0.12420664       0.74615061
H       -0.31391649       0.28120989      -2.41171626      -0.74051028      -0.45437022      -0.51058625
H       -1.37033390      -0.48993734      -1.17420739       0.08959895      -0.12664126      -0.40978823
H       -2.09826835       1.62339965      -3.11143058      -0.08864677      -0.31622637       0.31040334
H       -3.12145737       0.52247126      -2.21835408      -0.58403384      -0.14607396       0.37926397
H       -3.48318497       3.02342413      -1.48618928       0.24238138      -0.06728087      -0.19420955
H       -2.66552189       2.80873536       0.96108726      -0.81866499       1.19248732       0.79976551
H       -2.70315283       1.13838705       0.50907991      -0.17960157      -0.64396168       0.36368523
H       -0.32038940       2.66071368       0.87818026       0.84870084       0.39199774       0.87705298
H       -0.58922416       3.46523659      -1.94508423       0.02428871      -0.03264456       0.12836438
H       -1.55918138       4.16453758      -0.55385099       0.51142649       0.76500796      -0.29240199
H        2.64410226      -0.50885286       1.11354916      -0.69470038      -0.41882142      -0.22341716
H        1.51735492      -0.75823178       2.38094496      -0.80150768       0.55376286       1.35236316
H        2.37279681      -3.07864122       0.60411916       0.16734905      -0.32441769      -0.03505527
H        3.10325775      -2.70912269       2.23470647      -0.00568506      -0.13341890      -0.21402499
H        0.97812021      -3.37752489       3.37980460       0.70313822      -0.19624070       1.71505085
H        0.76487702      -4.24623161       1.87559237      -0.33406903      -1.15153278      -0.19012862
H       -1.49853699      -1.76568649       0.82675684      -0.48991480       0.56088315      -0.35634647
H       -0.37766547      -2.92056295       0.03803499      -0.09277720      -0.42595034       0.47290990
45
Properties=species:S:1:pos:R:3:forces:R:3 compound=2064144944 mol_or_rad=rad rad_num=27 graph_name=2064144944_rad27 energy=-23110.517925944598 pbc="F F F"
C        2.86298721      -2.70460531       1.21971936       0.39813025      -0.26358817      -0.83155900
O        1.85862988      -3.59785315       0.73203764      -0.37783337       0.75142839       0.20393144
C        1.33992711      -3.38375827      -0.58936847       0.60943269      -0.95317727       1.43048391
C        0.41861575      -2.20589555      -0.82045638      -0.06346809       0.22196212       1.27950784
O        0.98346061      -0.91871971      -0.92326703       0.42775588       0.48509576      -0.25449060
C        1.27105062      -0.53107019      -2.28513486      -0.14966204      -3.98352432      -0.86037903
C        0.17571217      -0.87907631      -3.28226551      -0.87899386       3.66646856       2.22916628
O       -1.13536201      -0.43196440      -3.17069495       0.24286628       0.17548029       0.27763427
C       -1.50168431       0.75320140      -2.44501564      -0.11496777       0.23545262       0.92944353
C       -1.71169630       0.52113178      -0.86658806      -0.22137053      -0.20316974      -1.29653112
O       -2.77522634      -0.40073352      -0.62556044       0.89929874      -0.38540866      -0.08561582
C       -1.97003090       1.79902901      -0.06648007      -0.70528894       1.51183597      -1.57963301
C       -0.86278522       2.58814818       0.56638383       2.41075652      -0.03250674      -1.02533729
C       -0.13113308       1.79264894       1.64379317      -0.65698303       0.94158814       1.06782117
C        1.19541902       2.46155274       1.99214111      -1.12620357      -0.38578686      -0.95359203
C        1.31517419       3.36584647       3.17767634       1.48698497       1.39999254      -0.19814055
C        1.97586262       2.02416728       3.16380214       0.36965048      -0.26850354       0.02407418
C        1.51570474       0.86805119       3.93295819      -1.45465863      -2.22398109      -0.98527733
H        3.11593445      -1.96719839       0.38027140       0.21306453      -0.66666265       1.07226824
H        3.73654580      -3.37465633       1.53080122      -0.50410081       0.97653240      -0.42428036
H        2.56771001      -2.11064187       2.13629151      -0.22907834      -0.42113025      -0.66591696
H        0.61327230      -4.20404953      -0.69327007       0.23549172      -0.46073658      -0.17155988
H        2.18902941      -3.57516203      -1.29761635      -0.54643096       0.60521652      -0.19789346
H       -0.34139205      -2.16679555       0.05868480       0.86698140      -0.19067987      -1.46865270
H       -0.01760279      -2.43363421      -1.79291890      -0.99042690      -0.17469286       0.02744380
H        2.19108446      -1.13084481      -2.65391603      -0.90756530       0.90318529       0.37535913
H        1.49900686       0.47935842      -2.27836356       0.60166094       2.54254318       0.26326768
H        0.17345514      -1.74202610      -3.82547428       0.18808602      -2.63615673      -1.76649651
H       -2.46702149       1.18729166      -2.87064638       0.90007409      -0.75388683       0.12972392
H       -0.70384098       1.50632395      -2.59809218      -0.11604518       0.12924004       0.11789455
H       -0.79432474       0.02628508      -0.55139735       0.02965160      -0.15745140       0.31433615
H       -3.61796873       0.01444021      -0.83105780      -0.36703267       0.33122863      -0.18714909
H       -2.46082646       2.56589395      -0.72484632      -0.32915007      -0.58586905       0.05502572
H       -2.68212210       1.54192282       0.70016995      -0.65044520      -0.28544100       0.64031976
H       -1.19417024       3.60358463       0.85801809      -0.10889062      -0.26807298       0.34546336
H       -0.03102873       2.79840638      -0.20007588      -1.04491773      -0.11933332       0.34759069
H       -0.00035310       0.78746045       1.20641554       0.26328182      -0.13498089       0.50068300
H       -0.78665270       1.76174312       2.57478334       0.54400028      -0.40887175      -0.83817103
H        1.72285736       2.72456478       1.07300253       0.37835097       0.22544049      -0.00614048
H        0.47769540       3.59084265       3.83750864      -0.29378617      -0.15535352       0.08314415
H        2.04410996       4.21462243       3.04872691      -0.78878104      -0.46223569       0.21251665
H        3.03966730       1.95953465       3.05283041       1.02808016       0.52260786      -0.29836937
H        1.38135505      -0.07042377       3.30021681       0.24461419       0.80840445       0.17528883
H        2.15698950       0.54290156       4.70522200       1.28742221      -0.14500367       1.44182962
H        0.54397163       0.99805539       4.36925772      -0.99521263       0.29505855       0.54806736
41
Properties=species:S:1:pos:R:3:forces:R:3 compound=686921810 mol_or_rad=mol rad_num=mol graph_name=686921810_mol energy=-19002.793360986096 pbc="F F F"
C        0.58319703      -2.34568937       2.22779644       2.87563151       0.11733307       1.67016456
C        1.42266082      -1.11934535       1.87501946      -1.05489617       1.45444971       0.03224135
C        0.42773446       0.04264547       1.89483814       1.48201945       0.28166499       0.08071953
C        0.40818507       0.89430240       3.01947487      -1.85496442       0.74487791      -1.24942054
C       -0.58141138       1.90101943       3.10838109       1.30593948      -0.31131453      -0.44263006
C       -1.52591444       2.07390991       2.09561715      -0.18337151       0.11949103       0.76236209
C       -1.53396486       1.21248856       1.02955244       1.46932823      -1.00369701       0.44370897
C       -0.50816162       0.24204066       0.89374435      -2.18729549      -0.28429553      -0.95240652
C       -0.66072738      -0.66683929      -0.32094360       1.05147380      -0.25626662      -0.64987317
O       -1.83326144      -1.47787951      -0.34241229       1.36118648      -0.58094259      -0.73140337
C       -0.49617579      -0.00992095      -1.74395479       0.81492559      -0.66871100      -0.01543525
C        0.20106902      -1.13215526      -2.56055687       0.42855060       1.25979193      -0.87497899
C        1.56753464      -1.57309999      -1.96137716      -0.32829626      -1.19215639      -0.48016805
C        0.41237197      -0.71828564      -4.02870136      -0.78556712       0.12793151       0.00088387
C       -1.79744036       0.50884891      -2.40193526      -0.35766411      -0.28135020       1.35579593
C       -1.19712427       1.91693530      -2.40164862      -0.77787701      -0.87872435       0.13989285
C        0.08381934       1.44102159      -1.79955666       0.76252866      -1.50467351       0.08466342
H        1.39693535      -3.04714680       2.51464812      -0.92272157      -0.72173843       0.38355566
H        0.05241897      -2.71685043       1.40156718      -0.93644628      -0.61430093      -1.62454894
H       -0.13294596      -2.10915922       3.00831502      -0.13463970      -0.25104215       0.72108910
H        1.90036196      -1.34089801       0.93170871       0.10455163       0.33120654      -0.92169893
H        2.28337409      -0.81446707       2.51191700      -0.47724203      -0.71137595       0.45793596
H        1.11434102       0.80613302       3.80590344       0.93438809      -0.24948118       0.84527940
H       -0.48416972       2.63651263       3.89268033      -0.25295558       0.23133391       0.60651142
H       -2.27656377       2.84520054       2.18594686      -0.37073290       0.40342439       0.05382150
H       -2.32101477       1.18140053       0.31936903      -0.88206162       0.47288278      -0.93666605
H        0.14020593      -1.39983011      -0.27622924       0.16356087       0.08738332       0.23635186
H       -2.40361472      -1.04414791       0.24246747      -2.08919194       0.80421604       1.55144240
H       -0.62528377      -1.84235119      -2.58152004       0.33078116      -1.21597216       0.26218337
H        2.03224949      -0.86177593      -1.28945589       0.03528805       0.82537305       0.28608295
H        2.32535084      -1.78035340      -2.74461729      -0.24607807       0.01900201      -0.02861169
H        1.48911989      -2.50164323      -1.36985199      -0.04441890      -0.10981261      -0.04941535
H        0.74413545      -1.53759431      -4.69568604       0.24514556       0.02089177       0.29647765
H       -0.55449636      -0.37679952      -4.45415087       0.31219992       0.02509947      -0.07658667
H        1.11029281       0.12556741      -4.06258452       0.33815496       0.10387113      -0.33647533
H       -2.06338362       0.10350971      -3.39713365      -0.09351651      -0.04326067       0.42889643
H       -2.60555479       0.36460164      -1.66282107      -0.37986668       0.00483427      -0.58791076
H       -1.18926487       2.24989810      -3.39099635       0.52255290       1.25364581      -1.99779325
H       -1.71931059       2.60335398      -1.79234749      -0.92938388       1.24482030       0.86112825
H        0.27879964       1.76657640      -0.79352171       0.35226508       0.75567767       0.55526024
H        0.97654262       1.52698787      -2.41788307       0.39477517       0.20201595      -0.14932416
42
Properties=species:S:1:pos:R:3:forces:R:3 compound=193192599 mol_or_rad=mol rad_num=mol graph_name=193192599_mol energy=-23064.781185720574 pbc="F F F"
C       -1.27660772      -5.88967777       2.27742097       1.72190083      -0.62956031      -1.07790903
C       -1.75029609      -5.21710258       0.99714540       0.41154458      -0.78984171       0.07791730
O       -2.68836769      -4.23176341       1.26612846      -0.46958878       1.79303459      -0.85127270
C       -2.06374259      -2.98725172       1.40113014       0.14637030      -1.84919693       1.71588226
C       -2.42374686      -1.67732705       0.82826932      -1.72284304      -0.34718129      -0.16786575
C       -1.24788675      -2.46371829       0.28830066       0.66047776       1.94917573      -0.45742703
C        0.13528323      -1.90412276       0.50161526      -0.48553236      -0.65033354       0.75055983
O        0.14552813      -0.49881158       0.47816024       0.29350217       1.63430538       0.04062586
C        1.38470603       0.07961077       0.61162157      -1.79411369      -0.04324738       0.64592498
O        2.38337172      -0.51807128       0.44823644       2.51649731      -2.07083141      -0.87746806
C        1.42022954       1.43559170       1.18293261      -0.58978082       1.02216830       1.37172150
C        0.69001082       2.52364061       0.41661843      -0.56502313      -1.92004326      -1.29400225
C        1.35019686       3.01170545      -0.89620356      -0.30762556       0.59897993      -0.10086446
C        1.26223840       2.14110504      -2.15815140       1.96455694       0.36987093       0.84991793
C        1.62620692       2.99528036      -3.37369070      -0.17757337      -1.15100390       0.45412506
O        0.70417714       4.02319924      -3.55566521       0.85820550       0.17586106      -0.18971137
C        0.82051063       4.98286717      -2.49417758       0.71339999      -0.96482979      -1.17281169
C        0.54353198       4.30417023      -1.20510560      -0.83495262      -0.93787232       1.45612009
H       -1.27730021      -6.98141926       2.13893177       0.20926783      -0.18984297       0.04737167
H       -1.92195654      -5.69531886       3.09766444      -0.90298030       0.49910289       1.12353698
H       -0.23283280      -5.57663924       2.49821075      -0.27663886      -0.11950776       0.37135995
H       -0.86225738      -4.86644903       0.39719393      -0.67572671       0.00905204       0.27086365
H       -2.28059960      -5.93337701       0.39021038      -0.33489826      -0.71705317      -0.60060077
H       -1.64929309      -2.91776369       2.46075242       0.04143090       0.20397489      -1.11840731
H       -3.31273997      -1.52508782       0.17241277       0.51358744      -0.17131373       0.39309067
H       -2.29269456      -0.96953957       1.62919172       0.23649473       1.11776461      -0.14707433
H       -1.45133788      -2.78405297      -0.73869065      -0.11398215      -0.48618984       0.15082031
H        0.83722553      -2.28576334      -0.21156641       0.72387789      -0.45065964      -0.72419571
H        0.45937729      -2.21808176       1.50245492       0.37684871      -0.09063431       0.21592272
H        0.99206245       1.35219087       2.24049655       0.16042414       0.07272046      -1.00799600
H        2.47633439       1.73069011       1.33787304      -0.11293898      -0.25466373      -0.22608169
H       -0.35693157       2.15726283       0.16139871       0.81278574       0.36079885       0.31778792
H        0.59622697       3.32584923       1.10645656      -0.25072707       1.38177962       0.65678786
H        2.41400594       3.29647371      -0.71053099      -0.24290287      -0.15472756       0.02411585
H        1.97711000       1.28239913      -2.17705587      -0.53946108       0.01233021       0.38690132
H        0.24469524       1.84981801      -2.24010614      -1.35248272      -0.91467039      -0.36474559
H        2.66488439       3.36432033      -3.22248566      -0.01145161       0.14835304      -0.34268205
H        1.58773622       2.27664816      -4.20394152       0.06764332       0.47115377      -0.64321755
H        0.06782710       5.65276123      -2.85080126      -0.60824170       1.48125336       0.52038640
H        1.84821542       5.42963598      -2.46805915      -0.35472367       0.07717582      -0.28064231
H       -0.53616975       4.01241807      -1.12630374       0.38176082       0.23959820      -0.29657437
H        0.74449553       4.86229476      -0.29779129      -0.07250510       1.28748027       0.11136194
34
Properties=species:S:1:pos:R:3:forces:R:3 compound=59186448 mol_or_rad=rad rad_num=22 graph_name=59186448_rad22 md_walltime=186.05913710594177 energy=-15836.880617999304 pbc="F F F"
C        3.01051097       2.05092774       2.94779839      -0.39010267      -0.40545072      -0.06839078
C        3.08498395       1.55614738       1.84679923       0.42348036       0.97707297       0.09413628
C        3.40686225       1.10778195       0.55971239      -0.32825419       1.58088131       0.36062082
C        3.73858077      -0.15007878       0.41908599       0.20517906      -1.92706247      -1.44245619
C        3.95187263      -0.80890361      -0.93032785       1.33576806       2.20974428       0.25417238
C        3.37080877      -2.11013259      -0.85405937      -2.74653820      -2.45515099       0.32995104
C        1.98493097      -2.36697996      -1.01109487       1.82715177      -1.47289209      -0.82443896
C        0.95710848      -1.52743029      -1.40354610      -1.25744020      -1.90980184       0.43879730
C       -0.36987182      -2.10076021      -1.57897158       1.96665371       1.75707859       0.00434117
C       -1.53487156      -1.42317829      -1.62981024      -2.23275815      -2.22845570       0.63494089
C       -1.93789396      -0.10998679      -1.01798690       2.17962066      -0.57271961      -0.62660912
C       -1.90178047      -0.09469203       0.49172008      -0.50703920      -0.33301457      -1.79540162
C       -2.51124382       0.82747073       1.17904088      -0.37716950       1.00673900       0.65157788
C       -3.11664539       1.95099274       0.43942322       0.86021494       1.26458073      -0.46007143
C       -3.01569357       3.17619519       1.31455852      -0.97644675       0.85226718       0.60971782
H        2.75874872       2.25053915       3.94488176      -0.15233917       0.52857169       1.15145080
H        3.44564800       1.83799388      -0.25297091      -0.16640018      -0.01409256      -0.25335003
H        3.67070274      -0.83330676       1.25365561       0.18292066      -0.17082236       0.57613828
H        3.46188416      -0.15673108      -1.68564499       0.26142922      -0.30050822      -0.05191086
H        5.04558320      -0.82643635      -1.13994110      -0.16141302      -0.13976691      -0.16442745
H        3.83673420      -2.94031051      -0.29946784       0.66433940       0.27155701      -0.39988826
H        1.77305234      -3.47483643      -0.99063556      -0.22411048       0.92924134       0.37221627
H        1.13830641      -0.49183244      -1.48879362       0.02138792       1.59462939      -0.08535355
H       -0.38919239      -3.17292425      -1.64361195      -0.05177050      -0.80241957      -0.36594223
H       -2.38304902      -2.17858357      -1.82203373       0.62193184       1.35475418       0.20773447
H       -1.17243892       0.65020277      -1.36126239      -1.05786813       0.03323089      -0.13968864
H       -2.95957088       0.02145947      -1.32795252      -0.61222868       1.01719022      -0.60393557
H       -1.58851098      -0.94240293       0.96813974       1.53205514      -2.56973257       1.40130767
H       -2.52318257       0.83342100       2.27506955      -0.11470305      -0.13229375       0.02434547
H       -2.50467027       2.12556025      -0.48951433      -0.64837341       0.00771334       0.46910452
H       -4.12008735       1.67532905       0.12137985      -0.74872904       0.18183228      -0.17703120
H       -1.97392987       3.31396427       1.57064272       0.78425544       0.01044834       0.44506007
H       -3.31179460       4.16604956       0.91168121      -0.35395368      -0.33748592      -0.33922980
H       -3.59126440       3.01369500       2.25867842       0.24646531       0.18949822      -0.22255281
40
Properties=species:S:1:pos:R:3:forces:R:3 compound=2083052936 mol_or_rad=mol rad_num=mol graph_name=2083052936_mol energy=-23033.636130093004 pbc="F F F"
C       -2.37957343       0.09300789       3.79919435       0.98327124      -1.11753980      -2.11131465
C       -0.96635768      -0.15017751       3.16269641      -2.63829764      -0.07113623      -0.25898955
C       -0.39057796       1.21374381       2.83408692       0.91980841      -1.48852624      -1.07921036
C        0.98070940       1.01303665       2.22979505       2.99928590       2.17377200       0.68789264
C        1.09880159       0.20341745       1.00250576      -1.44732038      -1.49100688       0.02203856
O        1.92991938       0.20649851       0.13493048       1.02885887       1.17721299      -0.13378905
C        0.13898523      -1.01567861       0.99544760       0.75573523      -0.75906425      -0.82571976
C       -0.12928885      -1.46393312      -0.48994705      -0.47828837      -0.98783002       1.33458483
C       -0.41177713      -0.30856089      -1.44284506       1.33589253      -0.35615605       0.03381953
C       -1.78534468      -0.32820458      -1.99952155      -1.62849267      -0.05345131      -0.83615477
C       -1.81091804       0.07962444      -3.46963463       0.68170118      -0.80363799       0.49815182
C       -0.82010751       1.23991152      -3.74835441      -1.60371759      -0.94520628      -1.06743439
O        0.44299262       1.07301521      -3.19975696       0.52101826      -0.70513413       0.54881697
C        0.61074380      -0.21888483      -2.62197182       0.21364069       0.76373568       1.56665616
C        1.07414132      -2.01546696       1.70535693       0.78787720       0.51916798       0.49859869
O        1.69125838      -1.70553881       2.71080627      -0.32018623      -1.11777499      -0.41400008
O        1.23151408      -3.18064817       1.06269807      -0.04243931      -0.33611283      -0.14255965
C       -1.15319935      -0.91907773       1.83603451       1.50279688      -0.72528872       0.21718707
H       -2.81637473       0.90100804       3.24492974      -0.73772203       0.98879569      -0.15901260
H       -2.29942950       0.28125416       4.82299586       0.10603389       0.82521888       2.19448038
H       -3.05121017      -0.75311859       3.68981089      -0.24905436      -0.68411865      -0.10318311
H       -0.39575029      -0.67131179       3.93836609       0.58085221      -0.26821572      -0.37926809
H       -0.92946529       1.65669677       1.99273467      -1.00183018       0.61842893       0.39782426
H       -0.39296739       1.75623510       3.76223857       0.19291735       1.16706788       0.37076481
H        1.60183055       1.96068671       2.08538785      -0.85361005      -0.58402374       0.05482883
H        1.62680453       0.42279524       2.91044846      -0.16795361       0.07871302       0.11969575
H        0.76564503      -1.98007942      -0.87754001      -0.27022745      -0.24510529       0.28531138
H       -0.99131023      -2.22942675      -0.35850440       1.14116529       0.92296011      -0.79400252
H       -0.25857646       0.62175032      -0.90364453       0.04047887       0.49178476       0.09875836
H       -2.20611926      -1.34108217      -1.91255258      -0.28327305      -0.03469152       0.05687046
H       -2.42985744       0.35916708      -1.45262220      -0.44100322       0.16233498       0.47010269
H       -1.55940434      -0.82474007      -4.05899598       0.54782173       0.26063838      -0.05882020
H       -2.82161505       0.21155081      -3.82561401      -0.77928109       0.96444406      -0.10162304
H       -0.71848209       1.14438588      -4.81465967       0.16751814       0.72387173      -1.38555856
H       -1.28101445       2.21791910      -3.52136758       0.27576743       0.10217365       0.32434458
H        1.65085567      -0.25822219      -2.23189529      -0.42077715       0.00914921      -0.19602461
H        0.42764005      -1.05216370      -3.31034264       0.22481263      -0.12203320      -0.43295080
H        1.95816822      -3.73424790       1.43067788      -0.28377066       0.46051299       0.31090880
H       -1.90561171      -0.45555008       1.19915682      -0.55485138       0.27636308       0.00403089
H       -1.37972293      -1.99319576       1.96149394      -0.81035905       0.20282435       0.38669836
38
Properties=species:S:1:pos:R:3:forces:R:3 compound=861265961 mol_or_rad=rad rad_num=25 graph_name=861265961_rad25 energy=-24020.284138856296 pbc="F F F"
C        4.43230344       2.15695938      -2.86573209      -0.25448135      -1.08438875      -1.24315247
C        3.33886859       3.16584797      -3.06694405      -0.35350601      -0.66812480       0.57758953
O        2.28832135       2.76275814      -2.17329054      -0.59992111       0.53228150       0.22295370
C        1.54972485       1.64127059      -2.40223999       0.70028735       2.06960304       2.30613378
O        1.64277559       0.96408382      -3.36967651       0.23068436      -1.65730806      -2.55109051
C        0.70001495       1.38768676      -1.26616036      -0.77759046       0.52499022       0.55799830
C       -0.22592207       0.24097531      -1.31378184       0.99042215      -0.74110334      -1.34870914
C       -1.22870174       0.46258616      -2.48817082      -1.21083407      -1.67412627       2.40522067
O       -0.92157550       0.04632192      -0.11083966      -2.38565490      -0.33987003       0.49432998
C       -0.26897945      -0.26005656       1.03481774      -1.05032365      -0.15185881      -0.40241896
O        0.90227281      -0.07961007       1.01946086       2.40469707      -0.17993680       1.53257600
C       -1.15448018      -0.75383029       2.20019245      -0.19421744       0.32499704      -0.78019444
C       -1.02509424      -0.17506872       3.47177903       0.27022668       0.34605819      -1.05800974
C       -1.99542930      -0.38039478       4.42758559      -1.08163225       0.07376693       0.95667508
C       -3.14339562      -1.16349154       4.19589893       2.50386926      -0.04659396      -1.17489363
C       -3.19159976      -1.86681888       2.99821059       0.55690335       0.78246575       0.33458213
C       -2.21947203      -1.65181533       2.00134559      -0.65181802      -0.85403213      -0.65542321
C       -2.43308156      -2.31191007       0.65149717       0.40631498       0.95331475      -0.23327293
C       -1.36271934      -3.29981068       0.19188630       0.41145510       2.54722326      -1.49353941
H        3.98155805       1.16280889      -2.87591266      -0.01554464      -0.40443934       0.04818239
H        5.20642432       2.09946315      -3.63230181       0.40982974       0.48125988      -0.29176933
H        4.84547113       2.33427485      -1.90252443       0.85042530       0.01953699       1.23925991
H        2.93658132       3.26250160      -4.09670129       0.29580638       0.18484393       0.20922442
H        3.71594128       4.06734444      -2.57847170      -0.39970454       0.83899035      -0.67633171
H        0.45561625       2.18109893      -0.54181992       0.42802999      -0.12225926      -0.19601213
H        0.36721788      -0.70820716      -1.55971819      -0.53961475       0.87496602       0.25571787
H       -1.79950503      -0.47698889      -2.59753229      -0.11076283      -0.01907412      -0.11081887
H       -0.73287106       0.64395552      -3.38581052       1.27382649       0.40065059      -1.83081021
H       -1.96163875       1.24116394      -2.29811706      -0.16735122       0.59726977       0.33402985
H       -0.23212285       0.55198641       3.58013295       0.42336818       0.19765650       0.47333914
H       -1.96783927       0.10616069       5.39844348       0.42153762       0.32817880       0.21363707
H       -3.83926934      -1.30170667       4.97131753      -1.28031954      -0.15271039       1.07810934
H       -4.02383171      -2.52543981       2.85472365      -0.53231440      -0.63692928      -0.51949861
H       -2.40965056      -1.40083337      -0.01321264      -0.59411032      -1.17733917      -0.13272241
H       -3.37403437      -2.85691008       0.63325398      -0.72521499       0.24586416      -0.04497989
H       -1.55517666      -3.61189808      -0.85859714       0.14595306       0.14961121       0.20064562
H       -1.33377886      -4.15954225       0.77862618       0.18233523      -1.93416488       1.50579659
H       -0.39202946      -2.75488122       0.24707975       0.03396313      -0.62796977      -0.19723932
47
Properties=species:S:1:pos:R:3:forces:R:3 compound=1521312876 mol_or_rad=rad rad_num=22 graph_name=1521312876_rad22 energy=-27223.155016556764 pbc="F F F"
C        6.31048140      -0.34151665      -4.39040836       0.47230980      -0.03129314      -0.56135281
O        6.27032887      -0.07919607      -3.09352031      -2.17621662       0.56871660       2.38176069
C        5.08305365       0.05779138      -2.33934022       1.45435738      -0.89078705       0.47337793
C        3.81586104       0.17132379      -2.83643201      -1.14836327       0.68790212      -0.48564738
C        2.71225381       0.20539919      -1.99456665      -1.41336857       0.54227510       1.81751082
C        2.81500962       0.05495194      -0.60193146       1.26133089      -1.52631734       0.69611473
O        1.84679449      -0.16341803       0.32878408      -0.51752634       0.35160037      -0.31023520
C        0.51712525       0.16747704       0.01557982       0.45207255      -2.46137247      -0.72814963
C       -0.27094629       0.28171739       1.28599544      -0.34632335       0.25667967      -1.45941044
O        0.17338295       0.61164419       2.33372896       0.81378704       0.16969059       1.50523993
O       -1.55923259       0.08076178       1.00965409      -0.24164257      -0.86278083       0.76844387
C       -2.41895973       0.01363754       2.19466139       0.02276250       2.63595205      -1.08800757
C       -2.88506093      -1.36827190       2.41282247       1.24401684      -0.98846919      -1.98946629
C       -3.78821564      -1.82746885       1.23744622      -0.03836816      -1.58966763       0.59330199
C       -4.69417445      -0.72609566       0.66353856       1.37073102      -1.44310193      -0.58098217
C       -4.85943661       0.37725053       1.61479492       0.16913659       1.36266885       1.32455427
C       -5.89134279       1.31616955       1.06757544       0.10113577      -0.89506700      -2.38763026
C       -3.51570462       1.08134874       1.91777157      -0.50303157      -0.18460752       1.04955090
C       -3.66053442       1.97320859       3.15298988       0.32266299       0.95635767      -0.93646980
C        4.10421380      -0.12601523      -0.06798256       1.24731001       1.16400059      -1.62915118
C        5.21397834      -0.02494611      -0.92719672       0.91473848      -0.50749150       0.72913925
C        6.62091362      -0.05845278      -0.34364295      -0.76088608      -0.80267783       0.22993410
H        7.28747995      -0.03794561      -4.68983082       0.87603046      -0.02232537      -1.18342096
H        5.47896887      -0.48874867      -5.07778549      -0.46365507       0.06089112       0.28495035
H        3.54429270       0.39552222      -3.84710961       0.42553247      -0.09300390      -1.10906288
H        1.72114315       0.53276136      -2.30118124      -0.13366374      -0.35096631      -0.89704819
H        0.54653088       1.07432678      -0.51180949      -0.46841469       2.10664406      -0.84767943
H        0.02976243      -0.58157551      -0.70571342       0.51597144       0.54560815       0.86389177
H       -1.86621118       0.41899448       3.03650024       0.57729280      -0.32804575       0.23246448
H       -3.42702574      -1.36759967       3.32009275      -0.66647746      -0.30106185       1.57960720
H       -1.94536073      -2.02055037       2.46652847      -1.19525275       0.41811608       0.33028135
H       -3.11228817      -2.26633691       0.47569216      -0.38819714       0.02573250      -0.03279061
H       -4.44846352      -2.66993688       1.65214722       0.76539161       0.73131398      -0.64521880
H       -4.36934930      -0.38079600      -0.34465431       0.17518348       0.10418749       0.36634910
H       -5.66613189      -1.13315075       0.52020656      -1.22425486      -0.76512180      -0.44589586
H       -5.27858015      -0.01162093       2.59870080       0.51799549       0.03035323      -0.74246079
H       -6.48201378       1.72007571       1.82750657      -1.29874965       1.32584862       1.39491071
H       -5.42849200       2.07295909       0.41802154      -0.03040085       0.41514086       0.12438356
H       -6.54358233       0.72098112       0.37083026      -0.06195572       0.53045774       0.51578259
H       -3.20118089       1.76901854       1.09833634      -0.11885848      -0.71151149      -0.05068136
H       -3.95774142       1.40968828       4.02417065      -0.06766667      -0.26716002       0.83048480
H       -2.79692721       2.63299392       3.32430629       0.74012184      -0.65339594       0.34322003
H       -4.36577774       2.77166027       2.96550383      -1.24459665       0.17321553      -0.10317482
H        4.35350201      -0.13623516       0.98370177      -0.51727704      -0.28550466       0.51187308
H        6.68857672      -0.15619553       0.75295781      -0.49532188       0.25846355       0.06472166
H        7.17115520      -0.92606466      -0.70601726       0.33595762      -0.30471904      -0.49513617
H        7.14689885       0.82667817      -0.64365975       0.72916074       0.84969699      -0.29697499
41
Properties=species:S:1:pos:R:3:forces:R:3 compound=2317808377 mol_or_rad=rad rad_num=37 graph_name=2317808377_rad37 energy=-22039.262667840372 pbc="F F F"
C       -0.63414816      -1.50452421      -4.05121453       1.99245652       0.57706907       1.09762917
C       -0.74422525      -0.02209637      -3.73368250      -2.08636876       1.15655574       0.27939306
C       -1.79968835       0.62030806      -4.64760046      -0.14292453       1.20203449       0.44487603
C        0.51645011       0.65447987      -4.12197492       2.16818166      -1.00077431      -0.63266468
C        1.65134232       0.39148348      -3.15244527      -1.73199675       0.25516063       0.88948843
C        1.34871167      -0.02840325      -1.90251599       1.08110552       0.77716738      -0.40652698
C        0.00011468      -0.40538397      -1.33287458      -0.46697193       2.22269506      -0.18325855
O       -0.15936263       0.23562124      -0.04523011       0.13236824      -0.67778536       0.65325110
C       -0.03024406      -0.59844403       1.10673243       0.36955218      -0.21428844       0.08378357
C        0.41649269       0.23908977       2.38286236       0.84507053      -1.01818739      -1.26398675
C        1.55710998       1.13640255       1.94340030      -0.95342231      -1.87666193      -0.03792554
O        1.54905697       2.30669444       1.95084165      -0.08170940       3.60861720       0.20826224
O        2.62569201       0.44431182       1.53126645      -0.12312811      -1.68940296       0.03830568
C       -0.79586383       0.90481470       3.02821061      -0.13448944      -0.02145071      -1.03839543
C       -0.52515601       1.08260589       4.45837839       1.24199573      -0.24457174       2.70263962
C        0.57475574       0.08299713       4.74310015      -1.00517809      -0.04828984       0.95976684
C        1.00667001      -0.64961345       3.54866816      -2.07639922       0.03535119      -1.27819426
C       -1.09853220       0.25884939      -2.24384432       1.60370926      -1.35146904      -0.05684972
H        0.15639888      -1.89439689      -3.37176798      -0.17573086      -0.30763633      -0.39827494
H       -0.25089361      -1.63427827      -5.06506002      -0.26079500      -0.26690511      -0.46092102
H       -1.51644026      -2.04988025      -3.84287380      -1.50543862      -0.84168848       0.01614001
H       -2.72659396       0.06472582      -4.66490221      -0.83928810      -0.29130302       0.18316755
H       -1.40730642       0.58868936      -5.65382426       0.14544777       0.01525017      -0.93747824
H       -2.01208832       1.72969911      -4.43074096       0.24032276      -1.29968022       0.03293249
H        0.73337373       0.25625990      -5.14055459       0.38405735       0.43054067       0.09955502
H        0.35016929       1.71806894      -4.22967089       0.10094989       0.87154832      -0.00886625
H        2.66023752       0.75814411      -3.31411008       0.28175731       0.04639373      -0.41298850
H        2.18356847       0.12825346      -1.22248299       0.03184852      -0.67647864       0.73628552
H       -0.03695986      -1.47982714      -1.23635165      -0.50229330      -0.84654948       0.15740280
H        0.70332566      -1.41846327       0.87147838      -0.27046237       0.45164294       0.41177298
H       -1.01718678      -1.07076184       1.37796491       0.46499785       0.10886048      -0.30779137
H        3.33119194       1.05060756       1.32586265       0.72628884       0.89203840      -0.32967016
H       -1.08898085       1.83299494       2.55535385      -0.37998536       0.31858596      -0.62473740
H       -1.55949832       0.14116769       2.99056988      -0.92953833      -0.21429929      -0.56380855
H       -0.17129470       2.08261218       4.69968296       0.29180223       0.77227619       0.04276095
H       -1.34623780       0.92114191       5.20606990      -0.09092559       0.02819449      -0.73984084
H        0.56835201      -0.42749209       5.70142553       0.36664477      -0.02892892       0.50888516
H        0.46476858      -1.63243286       3.38977494       0.84962546       0.09692482       0.61439362
H        2.07623515      -0.69487672       3.52234119       1.01198656      -0.82440152      -0.38467458
H       -2.11253949      -0.05029246      -2.04184111      -0.67817573      -0.66439059       0.39751613
H       -1.05787379       1.30210921      -1.92440721       0.12619349       0.53981622      -0.50875893
35
Properties=species:S:1:pos:R:3:forces:R:3 compound=1938485474 mol_or_rad=rad rad_num=35 graph_name=1938485474_rad35 energy=-19902.801115525115 pbc="F F F"
C       -3.36241589      -0.10703621       0.88911103       0.86453349      -0.49908489       1.98852924
O       -2.32564704       0.66800868       0.31009411      -1.29527497      -0.63114503      -0.61508870
C       -1.35089157       1.00768225       1.13172422       1.07776885      -0.29664337       0.75933342
O       -1.35322675       0.76067369       2.32376780       0.23497564       0.69580608      -0.69522031
C       -0.18636053       1.53669652       0.27892663      -0.27253053       0.02320868       1.24526946
C        0.26811141       3.00258870       0.47271840      -1.30158060      -1.25583941       0.12500994
O       -0.28496556       1.08287614      -1.01226181       0.61014420      -0.35023177      -1.48967104
C        0.74870834       0.43947129      -0.21093099      -0.47858073       2.22286627       0.68022510
C        2.21419528       0.83220864      -0.41450015      -0.82768602      -0.79208501      -1.28954782
C        2.91940305      -0.51435563      -0.61153298       0.73617092       0.72244925       2.85253843
C        3.16872630      -0.85364428      -2.00452060      -0.78221951       2.12798295      -2.61341771
C        1.87647782      -1.37107829      -2.67868612       2.51536066      -0.23508540      -1.38507072
C        1.74772269      -2.80460541      -2.16373186      -1.27243652       0.81071430       0.43555603
C        2.20593562      -2.88484157      -0.66852077      -0.54905136       0.30677976      -1.66966158
C        1.99486845      -1.57377289       0.06538203       0.14726272       0.17750565      -0.26161355
C        0.63317067      -0.95104453       0.12560740      -0.05092548      -0.63868001      -1.05339915
H       -2.92576136      -0.94900683       1.48674193       0.02010551       0.48151276      -0.15114959
H       -3.99450499      -0.59741777       0.17949865      -0.57281245       0.20078900      -1.31942720
H       -3.91567913       0.50800802       1.61223145      -0.34746391       0.03782995      -0.06265199
H        1.07455248       3.06310551       1.21760571       0.26641983       0.24849176      -0.23312568
H        0.48620772       3.35704972      -0.55344339       0.34421501       0.31627119       0.47591192
H       -0.62763325       3.51558514       0.88779872       0.41449008       0.34434760      -0.20264947
H        2.32223113       1.51027951      -1.28581642      -0.00456428      -0.09812021       0.23319269
H        2.62062805       1.31416222       0.44899515       0.20307739       0.67786987       0.99837843
H        3.90408613      -0.44274092      -0.07023805      -0.49843540      -0.30795660      -0.24469312
H        3.92383097      -1.59539889      -2.09198985       1.16123661      -0.86989303      -0.33334703
H        3.51826325       0.10364213      -2.49889883       0.05353965      -0.88052561       0.04172457
H        2.06678509      -1.40007574      -3.79700052      -0.47190917       0.16350540       0.79509479
H        1.06659004      -0.67177816      -2.47136858      -0.56793640      -0.18815792       0.01258615
H        0.69731488      -3.05693743      -2.36848847      -0.24998120      -0.60802815       0.58534576
H        2.33987529      -3.49913873      -2.75445288       0.38982004      -0.19273725      -0.36606218
H        1.70673988      -3.69692501      -0.22881844      -1.00870691      -1.49654661       1.11870661
H        3.25463414      -3.17679850      -0.71140275       0.52966869       0.17133086       0.45542323
H        2.22713214      -1.66161523       1.11379762       0.88978820      -0.44725391       1.00522220
H       -0.31810227      -1.49054885       0.06811937       0.08979477       0.04702343       0.18441409
35
Properties=species:S:1:pos:R:3:forces:R:3 compound=1883442462 mol_or_rad=mol rad_num=mol graph_name=1883442462_mol md_walltime=170.17392492294312 energy=-13817.335196511081 pbc="F F F"
C       -4.43586873      -2.48731047       2.91042858      -1.36822738      -2.13914947      -0.50172581
C       -3.59186050      -2.99980830       2.01474402       0.33720455      -0.10713183       0.17615076
C       -2.21625670      -2.53840266       1.67798634       0.01477005       0.08802211       0.09029025
C       -1.96319489      -2.22564547       0.18384562       0.71731913      -0.15732287       2.19302272
C       -0.54260507      -1.69685140       0.00644020      -1.75633414      -1.78415266      -2.12144898
C       -0.33460544      -1.30072173      -1.44258292       1.74937821      -1.58283855      -0.98919307
C        1.16748899      -0.97687873      -1.74795771      -1.04136742      -0.62737298      -2.01377232
C        1.35783599       0.51252464      -1.78457179      -0.49825139      -0.81538254      -2.40235029
C        2.78960291       0.88755219      -2.07293873      -1.31357882       2.16835212      -1.13069845
C        2.87709715       2.46884115      -2.12191606       1.44845659      -1.81298115       0.22641685
C        2.54786716       3.04807425      -0.86424049      -0.46480533       0.40200697      -0.54402209
C        2.34008019       3.59290865       0.18380759       0.20183927      -0.42238061       0.44407515
C        2.45528950       4.24199733       1.45283224       0.82526351       0.09909993       0.36091570
H       -4.18324992      -1.75079945       3.61378268       0.46156608       1.73489709       0.90106363
H       -5.41678696      -3.01342745       3.08928861       0.73447163       0.51960940      -0.16049569
H       -3.87010478      -3.91897292       1.54053002      -0.58251026      -0.77883654      -0.76687757
H       -1.46116230      -3.30074389       2.05023573      -0.43027380       0.71227548      -0.20923108
H       -2.12557354      -1.58053538       2.19453574       0.71788408       0.23873603       0.55298999
H       -2.17638703      -3.09528935      -0.38169063      -0.08028611      -1.35543752      -1.14813539
H       -2.65508664      -1.47958735      -0.11201305      -1.17016208       1.14967594      -0.53038776
H        0.11290810      -2.54598145       0.17638338       0.77844298       0.00232199       0.87086673
H       -0.50526687      -0.86822408       0.66388735       1.04428724       1.16878777       1.10364091
H       -0.57042092      -2.16693182      -2.16868078      -0.35805777       0.97109903       1.14586125
H       -0.95210602      -0.43910841      -1.67297191      -0.40040463       0.38338092      -0.43553042
H        1.44193153      -1.36678831      -2.78083702      -0.40953501       0.26667681       0.63335259
H        1.87241624      -1.53898045      -1.13555010       0.14650408       0.05072125       0.87005749
H        0.60598802       0.88361845      -2.61596344       1.38014992      -0.14147613       1.42138577
H        1.05323377       0.89404967      -0.83937399      -0.41626058       0.94919930       1.17917333
H        3.42567819       0.40414363      -1.34762145       0.71253733       0.20136508       0.76797714
H        3.15905711       0.59364217      -3.05644140      -0.19620326      -0.64828051      -0.45721809
H        2.42062755       2.94285061      -2.99974058      -0.57689193      -0.26156207      -0.10651261
H        3.94140448       2.62842278      -2.24982248       0.86395725       0.51943223      -0.28809855
H        2.25473259       3.58456503       2.32823862       0.26145207       0.20938677      -0.17549487
H        1.78113837       5.06533930       1.46498035      -1.11252972       1.16289970       0.45692471
H        3.46749264       4.71745136       1.46267985      -0.21014709      -0.36540029       0.59460385
47
Properties=species:S:1:pos:R:3:forces:R:3 compound=2318930277 mol_or_rad=rad rad_num=23 graph_name=2318930277_rad23 energy=-20116.51538031582 pbc="F F F"
C        3.22382312       5.15313003       4.13484278      -1.10399971       0.37254762      -0.04925579
C        2.71658193       4.61335774       2.83358338      -1.13985174      -0.37633208       1.87491425
C        1.28393822       4.27487858       2.81175237       0.67510657      -0.34853880      -0.97623845
C        2.27408327       3.16416394       2.75453923       0.69831759       0.20718688      -1.79173935
C        2.64535917       2.56973692       1.31942495      -0.97720213      -0.29602669       2.37373338
C        1.81539384       1.30039536       1.06123800      -0.67886935       1.56360231      -1.78857335
C        1.54393017       1.25241844      -0.46682314      -0.06772149      -1.16886495       0.38828930
C        0.46665695       0.33666391      -1.13519766      -0.40501729       1.87152926      -0.60210094
O        0.48960707       0.63879591      -2.53533367       1.84488706      -1.72359540      -0.11086188
C       -0.96023337       0.58473783      -0.65299392       0.02364258      -1.69680656       0.57536877
C       -2.06618702      -0.28436887      -1.33834712       1.29810305       0.64007124       1.50295762
C       -3.32406871      -0.40962413      -0.52718881      -1.10072349      -0.50481967      -1.58301625
C       -2.40430925      -1.58086659      -0.64874711       0.11458545       0.79206839       1.51726421
C       -2.71618222      -2.80100483      -1.43132052      -0.49133871       0.11520998      -0.97980539
C       -1.38055769      -3.29401324      -2.01104214       0.74288377       1.31769471      -0.62900697
C       -0.79542160      -4.32220893      -1.02429680      -0.45648637       0.50544490      -0.86013562
C       -1.92060480      -4.59658704      -0.02583527      -0.38011082      -1.69287446      -1.28746007
C       -3.21112794      -4.03537159      -0.65822814       0.65738384       1.00804068       0.94255418
H        2.66972557       4.55763320       4.88803248       0.74959674       0.16471249       0.47470322
H        2.92327282       6.22604605       4.30692499       0.48804031      -0.53705608      -0.22186989
H        4.29286214       5.00466684       4.08496249       0.90508201       0.10479815       0.93063698
H        3.22765782       4.90537685       1.95970506       0.59419467       0.98653889      -1.43957730
H        0.58772888       4.60946559       2.05937565      -0.80126600      -0.02634314      -0.27057124
H        2.38861362       2.51090729       3.61570142       0.16288646      -0.28995663       0.28120994
H        2.40990358       3.37858098       0.61997242      -0.08303617      -0.06115228      -0.37873319
H        3.72311092       2.37231359       1.25169145       0.28168691       0.03018464       0.10675673
H        0.89166740       1.45586713       1.61351804      -0.63273173      -0.27946740       0.17144975
H        2.28972484       0.42244071       1.41030488       0.80801728      -1.37900889       0.69285788
H        2.52875706       1.06194080      -0.97114885      -0.63612896       0.30566887      -0.04510426
H        1.18056016       2.24765203      -0.65707877       0.01528494       0.92653006      -0.79298926
H        0.70584477      -0.70693930      -1.00422251       0.25711333      -0.88574664      -0.11740353
H       -0.18060420       1.24681543      -2.79487217      -1.08733880       0.99502945       0.02664722
H       -0.89555157       0.24158268       0.41982396      -0.67862443       0.92537444      -0.36034249
H       -1.23289087       1.64144775      -0.79827593       0.11876862       0.28727034       0.48805725
H       -2.03346418      -0.26329085      -2.42418830      -0.41449438       0.02156178      -0.32531279
H       -4.30901868      -0.44371408      -0.99733447      -0.05783815      -0.27177407      -0.63650880
H       -3.46992001       0.10872845       0.37969672       0.48990582       0.85178198       1.55177076
H       -1.82041272      -1.72407360       0.28670057      -0.04980968      -0.31662807      -0.46295330
H       -3.47305969      -2.52620495      -2.23609328       0.75801283      -0.19540841       0.55943241
H       -1.56121987      -3.77810907      -2.95256261      -0.22741985      -0.54525458      -0.95038130
H       -0.68744327      -2.42450284      -2.28069220      -0.65332485      -0.89453768       0.48194540
H       -0.59099945      -5.19862448      -1.62215262       0.46057093      -0.78886132      -0.10482545
H        0.14207926      -3.96383210      -0.60006274       0.28289598      -0.02315495       0.46623404
H       -1.98156739      -5.68599398       0.19037319      -0.15960717       0.25946077       0.05731361
H       -1.65579470      -4.12861620       0.86832010       0.08778115       1.12144227       2.12883672
H       -3.58511405      -4.68454036      -1.41164854      -0.46574609      -1.26714755      -0.88820782
H       -4.04847986      -3.86898002       0.04679699       0.23068974       0.19865944       0.06492368
34
Properties=species:S:1:pos:R:3:forces:R:3 compound=1888608174 mol_or_rad=mol rad_num=mol graph_name=1888608174_mol energy=-17847.637488323136 pbc="F F F"
C        1.78072156      -1.66075938      -2.39916822      -1.32118636      -0.36637931       1.55915330
O        0.59446431      -1.17503868      -1.82255043       0.11863570       1.79608342      -0.60341923
C       -0.41325239      -2.01579158      -1.44145235       0.11040127      -0.07067676       2.27789567
C       -1.57115739      -1.25521440      -0.80190549      -1.02618833       0.08931799       0.41188908
C       -2.37773477      -2.00060845       0.31348232       0.51205977      -0.03936501      -1.65437025
C       -2.62571101      -0.74400017       1.06025124       1.73684671       1.37332052       0.12072901
C       -1.49348979      -0.06145480       0.21696815       1.48160350      -1.49469041       0.19991398
O       -1.82348424       1.18641366      -0.31679996       0.58842496       0.19583322      -0.22837517
C       -0.10115656      -0.16575767       0.95739026      -1.46145536       1.99008576       2.58849652
C        0.52346810       1.21484451       1.09458116       0.52718252       2.31592790       1.03659269
C        1.16735672       1.84676624      -0.13161920       2.27255974      -0.19436445      -0.22108376
C        2.73281624       1.57826013       0.04955783      -0.28881533       0.72003972      -0.72870548
O        2.87629745       1.21788122       1.38269026       1.52561021      -0.83406544       0.32104698
C        1.73188028       1.53575557       2.07165705      -1.30811781       0.44198476       0.46595773
H        1.58473282      -2.41678221      -3.15743307       0.04037822      -0.43488492      -0.55797183
H        2.37170821      -2.06561777      -1.56915000       0.69641854      -0.41440495      -0.06921791
H        2.22950377      -0.77957429      -2.79290637       1.00036860       0.81351684      -0.74653176
H       -0.04444532      -2.76035339      -0.68005369       0.00115085       0.02421578      -0.39855991
H       -0.82097674      -2.53669037      -2.27305814      -0.47347538      -1.13960005      -1.32963265
H       -2.22862081      -0.87347011      -1.57935171      -0.47298991      -0.06905431      -0.48346909
H       -1.69934998      -2.64637335       0.80909300       0.91432975      -1.01740177       0.96468191
H       -3.21128419      -2.58063526       0.00653710      -1.29387681      -0.81275537      -0.45529011
H       -3.52485232      -0.24642412       0.81687887      -1.67168280       0.54769470      -0.17883747
H       -2.42762693      -0.76311095       2.13503462      -0.24994354       0.10906561       0.31991166
H       -1.09082791       1.42320807      -0.93777446      -0.62488906      -0.03406234       0.42068200
H        0.51431937      -0.93186522       0.57420492       1.17316489      -0.78977219      -0.83356148
H       -0.29524391      -0.44256741       2.03678806       0.00291206      -0.13063700      -0.72730721
H       -0.22826053       1.95914720       1.48890625      -0.08474966      -0.98363787      -0.53682957
H        0.96252275       1.42570237      -1.08336131      -0.97574881      -0.69106687      -1.29985129
H        1.04438826       2.92455740      -0.19547488      -0.38685192       0.47153514       0.13368172
H        3.38373327       2.43541147      -0.25666039      -0.52550886       0.49283969       0.61544767
H        3.18869634       0.83627723      -0.62264757      -0.52114167      -0.91846785       0.10790197
H        1.70108237       1.04080114       3.07564837       0.12160031       0.01126455      -0.56942567
H        1.70142423       2.67131740       2.24390816      -0.13888814      -0.93711429       0.09917049
46
Properties=species:S:1:pos:R:3:forces:R:3 compound=2125445927 mol_or_rad=rad rad_num=26 graph_name=2125445927_rad26 energy=-23139.11766768172 pbc="F F F"
C        1.93453063      -3.44607503      -1.24384283      -0.57745968       1.51551862      -1.48927159
O        1.52328585      -2.34588775      -2.16797774      -0.13018519      -1.65875161       1.01199498
C        2.10796829      -1.10649705      -1.87810402       0.15086176       0.41456113      -0.83871127
C        1.55916944       0.03346376      -2.84013311       1.16621417      -1.93103706      -1.43250387
C        2.49285972       1.18067858      -2.87664886      -0.00014900       0.61046210       0.50733956
C        1.78582704       2.40165378      -2.41031379      -0.30977005       0.70824920      -0.32292308
C        0.30956104       2.12623369      -1.98749546       0.13473926      -1.84322584      -0.98934067
C        0.14625211       2.20589176      -0.47520310       0.61063112      -0.30735157       0.70323213
C       -1.20769032       1.82371144       0.08993234      -0.56588598      -0.24165588       0.57259971
O       -2.20656523       2.30950515      -0.39518871      -0.15690923       0.11816706      -0.34903710
C       -1.39469372       0.83851000       1.25838492       0.36037834      -0.56471287      -0.58127369
C       -0.32361046       0.71155412       2.30438354      -1.90452402      -0.62452040       1.80585896
C       -0.44175261      -0.70239242       3.03748844       0.13944839       2.06085073       0.87249500
C        0.68489375      -1.67795043       2.71301283      -2.06411286      -0.19704893       0.05729350
O       -1.74875535      -1.17357466       2.96881424      -0.70355356      -0.10056284       0.24944625
C       -2.31074777      -1.39188257       1.69998017       1.62129219      -2.37903236      -0.36706291
C       -2.15149852      -2.92401835       1.44514595       0.25947727       0.41743764       0.72515851
C       -1.53238206      -0.57213320       0.65612614      -0.99486559       0.69464238      -0.81081973
C        0.16941660       0.62969804      -2.59163637      -0.70239448       0.48879227       1.51452055
H        1.62600659      -3.15182116      -0.23896299      -0.36403613      -0.21189135       0.54059393
H        3.02936781      -3.49721249      -1.22450861       0.40400317      -0.23506949      -0.16013955
H        1.49094049      -4.43771809      -1.56510785       0.20783987       1.10245035       0.10263820
H        3.21655185      -1.18478353      -2.02977516      -0.26479736       0.19784366      -0.01051497
H        1.96561364      -0.77828258      -0.84118901      -0.25128216      -0.04175633       0.61552389
H        1.60717092      -0.47940085      -3.85979068      -0.30750225       0.23780015       0.73326072
H        3.61446035       1.21799282      -2.84266442      -0.89777378      -0.58886211      -0.25219332
H        2.41667478       2.76139028      -1.61669279       0.18188888       0.96260446       1.07965754
H        1.81362672       3.16679576      -3.17647692       0.06211572       0.81526941      -0.60686534
H       -0.51766324       2.69466315      -2.50294024       1.06435029       0.13059828       0.49603603
H        1.02139216       1.70045782      -0.00179277      -0.52828012      -0.13138233      -0.01885039
H        0.20661956       3.23970554      -0.10238247       0.33183739       0.45193475      -0.26887551
H       -2.35964818       1.02038338       1.75260212      -0.06967807       0.53960850      -0.29969587
H        0.60163959       0.75465694       1.83414203       2.39789155       0.41413570      -0.76523364
H       -0.49554299       1.52601923       3.02540742       0.61080248       0.03137155       0.19581586
H       -0.44154565      -0.53545478       4.12390974       0.85978413       0.32560449       0.12905984
H        0.38190643      -2.55967078       3.27573301       0.15606554      -0.92981275      -0.28608093
H        1.58569962      -1.36130541       3.16574395       1.59182314       0.77833242       0.38642692
H        0.77828786      -1.83958275       1.63638899       0.33387588      -0.35259288      -0.14102940
H       -3.35035115      -1.11428991       1.80249123      -0.70686246       0.37274369      -0.37343334
H       -2.52595691      -3.21718061       0.49916904      -0.84199518      -0.35694843      -1.59732127
H       -1.07585931      -3.11592183       1.38247481       0.23126248      -0.22019694       0.16175187
H       -2.58322495      -3.63077175       2.19915669       0.06962339       0.79089453      -0.04096046
H       -2.09635882      -0.39636489      -0.27269017      -0.27583785      -0.78473821      -0.11333577
H       -0.53837711      -0.99069370       0.36957883      -0.54162971      -0.00705242       0.19617143
H       -0.48759356       0.77054161      -3.45552393       0.34733176      -0.47370356      -0.60218466
H       -0.39387460      -0.03443632      -1.91534177      -0.11435758       0.01211646       0.06161718
44
Properties=species:S:1:pos:R:3:forces:R:3 compound=2000003652 mol_or_rad=rad rad_num=34 graph_name=2000003652_rad34 energy=-19048.72622089066 pbc="F F F"
C       -1.53710491      -0.89235033       0.67741092       3.34464342       2.66683202      -0.21230711
C       -0.47677343      -1.12123232      -0.45501997      -3.25120464       0.28803167      -0.01322659
O       -1.04492505      -0.50669337      -1.62244209       1.45311578       0.14660433      -0.55402751
C       -0.35324796      -2.69338691      -0.65499799       2.60459055       3.43832049       0.67207930
C        0.41407844      -3.28553774       0.53678245      -0.00576224      -0.81724525      -0.14664922
C       -0.40395149      -4.25947550       1.34393949      -0.50631267       0.66175695       0.48559411
C       -0.96112281      -5.42002171       0.57292382       0.95456197       0.46519827      -0.62650107
C        0.00714969      -5.66107030       1.66355020      -0.18422901      -0.22499848       0.05091693
C        0.79736273      -0.35051325      -0.20114154      -0.85363410       0.65019653       0.17368098
C        0.66971503       1.19242879      -0.26325530      -0.62519292       0.08683163      -2.45310372
C        0.08455933       1.78625963       0.93760047      -1.00059665      -0.06610127      -0.16261733
C       -0.87434284       2.93009564       0.92241201       0.12825307      -0.13484954       1.94394646
C       -1.23560110       3.41334452      -0.39581496       1.24685317       1.33194590      -0.34737900
C       -0.44211755       4.10363639      -1.20623542       0.44276181       0.43388437      -0.16897528
C        1.01427719       4.31260212      -0.97873145       1.51723505       0.66040430       0.64540107
C        1.84609080       3.13113322      -1.60816352      -1.39792972      -0.72778262       1.39146343
C        1.99397071       1.88810163      -0.63032723       0.85100710       0.62496040      -1.10264938
H       -0.98708821      -0.89974443       1.59100620       0.60416023      -0.11495149       1.43992459
H       -2.18488333      -1.65289907       0.78677453      -3.04760779      -3.12300691      -0.04343276
H       -2.03477459       0.08337495       0.71365133      -0.10155120       0.15513767      -0.64017942
H       -1.88282561      -0.89747066      -1.82164075      -1.12761420      -0.63581720      -0.15023821
H        0.29865235      -2.75174895      -1.53212616      -0.26629719      -0.47195264      -0.56527540
H       -1.33493177      -3.05664164      -0.81937225      -1.21102509      -0.87095309      -0.29064502
H        1.20106666      -3.89628324       0.11598938       0.81447806      -0.31262983      -0.27815949
H        0.93852486      -2.50166012       1.10914766      -0.26747456      -0.20215887       0.23638835
H       -1.10601460      -3.79524472       2.07142242       0.25342952      -0.22488089      -0.27778852
H       -0.60720680      -5.57289197      -0.45537972      -0.16069520       0.06394608       0.00946433
H       -1.95296121      -5.65239169       0.77660029      -2.26147444      -0.66697196       0.06975278
H        0.90147170      -6.12823455       1.34800869       1.74933692       0.01288691      -0.44082177
H       -0.35216724      -6.18197080       2.52321185      -0.54447130      -0.09004993       1.14612434
H        1.07446507      -0.56620845       0.80628744       0.90544631      -0.50986740       1.06435790
H        1.52067787      -0.74304529      -0.88569141       1.06354463      -0.07871736      -0.69320567
H       -0.02380100       1.46100856      -1.12865622       0.66770918      -0.65743521       0.76834239
H        0.17610084       1.19385791       1.80906759       0.14424891      -0.44170241       1.53819531
H       -0.35006909       3.74363791       1.47383154      -0.12005957       0.21049736       0.09769959
H       -1.84380195       2.81630552       1.50791288       0.90927955      -0.52264237      -0.18313689
H       -2.23829773       3.38221736      -0.61891674      -2.77105725      -0.36563317      -0.93871231
H       -0.84060038       4.53108525      -2.12324952      -0.24043574      -0.00530878      -0.35026907
H        1.25584955       4.46302173       0.12692924      -0.23196356      -0.48202618      -0.88203848
H        1.38025929       5.28498970      -1.42052824      -0.45769755      -0.63627958      -0.04799623
H        2.84016659       3.45649320      -1.87292724       0.68162230       0.31509299      -0.38809413
H        1.23932042       2.86263466      -2.50109674       0.69616566      -0.27556113      -0.05810430
H        2.49245303       2.25546641       0.26750746       0.13880441       0.23248119       0.52448553
H        2.74934147       1.16737675      -1.03800471      -0.52243587       0.21862243      -0.23066313
39
Properties=species:S:1:pos:R:3:forces:R:3 compound=59200498 mol_or_rad=mol rad_num=mol graph_name=59200498_mol md_walltime=230.13580965995789 energy=-15923.114998686015 pbc="F F F"
C       -2.64261723      -2.46861497       1.76000750       0.13267436       0.87779806       0.83869688
C       -1.56703779      -1.40401820       2.24550250      -0.85991158      -0.35165536      -0.89635801
C       -2.21418310      -0.48088986       3.28206940       1.72427157      -0.44623203       0.54360471
C       -0.93823421      -0.66284885       1.07258838      -1.60502222      -0.58879799       0.74994461
C        0.35390622      -0.39833398       0.97628767       0.99841168      -0.15068312       0.40832734
C        1.01791609       0.06911123      -0.22101342      -0.30621081       0.39829901       1.01497798
C        0.49984061       0.82133857      -1.21373113       0.82052465       1.28955519      -0.21492670
C        1.58852547       1.09210748      -2.21002548       0.23409119      -0.30824572       0.90248128
C        2.64441952       0.06117514      -1.90160022       1.53312132      -1.81464845      -1.23947523
C        2.47450422      -0.39746087      -0.44831451      -3.27209757       0.92536546      -1.81693101
C        2.47897422      -1.86810371      -0.27707526       1.38878716      -0.93692743       2.81137460
C       -0.83011025       1.54968939      -1.40008380       0.02849509      -0.64678100       0.42932794
C       -0.73765165       2.97021293      -1.84024364       2.25149176       1.90827180       1.10057918
C       -1.64705398       1.35757540      -0.14575430      -1.62134232      -0.23451919      -1.54557436
C       -1.81771704      -0.16957870      -0.01512694      -1.44430060       0.17314764       1.14391571
H       -2.73859388      -3.29395219       2.46838318       0.10185782      -0.18723001       0.57947763
H       -2.40168394      -2.95730329       0.82351498       0.21680021       0.02762041      -0.76732388
H       -3.65694268      -2.01354082       1.71455504       0.28884803      -0.05328246      -0.29026345
H       -0.76158328      -1.94996793       2.71967131       0.50320415      -0.34780252       0.44160274
H       -1.50064454       0.30449756       3.59872035      -0.07798163      -0.01736139      -0.00385973
H       -3.08820763      -0.01337674       2.90897703      -1.37680069       0.76664025      -0.62346261
H       -2.47507761      -1.06257192       4.17272516      -0.22810490      -0.12756428       0.29265889
H        0.97590867      -0.63112247       1.83489379       0.42094793      -0.32748183       0.20679898
H        1.14613838       1.05491985      -3.16844402      -0.19179279      -0.18271834      -1.99808692
H        2.04453322       2.06728245      -2.10907654       0.01122214       1.03648828       0.17800746
H        3.70314485       0.39493853      -2.04688374      -0.52724237       0.01796716      -0.32766704
H        2.49661508      -0.86335225      -2.55453284       0.19583075       0.91554897       0.41243136
H        3.12388351       0.17712944       0.16451278       1.07412966       0.31356767       1.28047050
H        3.49084098      -2.26221162      -0.38320106       0.51119728      -0.37054425      -0.10598199
H        2.14396682      -2.13565716       0.77832967       0.43518081       0.10145609      -0.90395339
H        1.84130536      -2.42794519      -0.92168632      -0.92634721      -0.26279173      -1.08625525
H       -1.27567334       1.09254998      -2.27705613      -0.72634225      -0.95657973      -0.27570850
H        0.20695117       2.99630380      -2.42269479      -0.40059374       0.81883205      -0.18063573
H       -1.53142853       3.49480218      -2.40885454      -0.24467148      -0.78226895       0.12108800
H       -0.55498572       3.57078423      -0.89835652       0.02759519       0.06369225      -0.78823920
H       -2.61778908       1.94394794      -0.23080507       0.57889757      -0.76228328       0.03683952
H       -1.14704353       1.74038935       0.73566601       0.44782729       0.36444978       0.32914247
H       -1.53843506      -0.73691562      -0.90883379      -0.21182035       0.20876255      -0.57528340
H       -2.87766552      -0.36328706       0.22940633       0.09612734      -0.34598165      -0.18003803
39
Properties=species:S:1:pos:R:3:forces:R:3 compound=1907410186 mol_or_rad=mol rad_num=mol graph_name=1907410186_mol energy=-21997.34638650483 pbc="F F F"
C       -1.14847182      -2.04070786       2.30960588       1.89465100      -1.03409399       0.09415894
C        0.25476472      -2.38787383       1.73514964       0.34754219      -0.56084554      -0.55994795
O        0.95116443      -3.40316400       2.45870650      -0.41511211      -0.28945052       0.69537523
C       -0.02174304      -2.99593764       0.32161685      -0.43672124       1.20390579       0.03210176
C        1.05137659      -2.73754080      -0.73264625      -0.30798090       1.79803476       0.93282284
C        2.39212176      -2.76639708      -0.01964991      -0.36897950       0.69197134      -1.47171967
C        2.50845851      -1.51133953       0.79794822      -0.46551338       0.96782633      -1.37057807
C        1.23510763      -1.22052706       1.62264359      -0.87098521       0.82403013       0.51283020
O        0.35579376      -0.21126377       1.11843188       0.28045345       0.77221349      -0.75309110
C        0.82828742       1.09843699       1.03004480       0.04383980       0.98562095      -0.78096354
C       -0.28233679       2.21684288       1.09869559      -1.03434977      -0.34262677       0.30935558
C        0.00922209       2.66499496      -0.36170376       0.13294510       1.53282131       0.45714187
C       -1.03947721       2.38050321      -1.42626188      -0.31868240       0.08332521      -0.63989901
C       -0.49461823       2.67252062      -2.78790202       2.72069413      -0.92347833      -0.53453364
O       -0.44189274       3.69109617      -3.40981714      -1.51624683       1.97190181       0.03931187
O        0.31945488       1.69362849      -3.28440744      -1.29062814      -1.89215094       2.07359133
C        1.21243938       1.74685222      -0.38197455       0.95915985      -0.92949687       1.27771776
H       -1.65641653      -3.00566692       2.24165456      -0.88165212       0.09294293      -0.02076995
H       -1.53523428      -1.20143531       1.77305959      -0.83330876       0.33237683      -0.90446750
H       -1.13691172      -1.70588875       3.33156493       0.30490329       0.07507138       1.22565789
H        1.00143587      -3.12836388       3.39448457       0.02659482      -0.04296765      -0.16278327
H       -0.18598742      -4.04902511       0.48090618      -0.13229947      -0.88817321       0.09103429
H       -0.96303069      -2.53941404      -0.01463974      -0.18170628      -0.22545515      -0.18193880
H        0.83518774      -1.71330158      -1.17892019       0.46488082      -0.84974407       0.17950133
H        1.00839766      -3.44931439      -1.51100400      -0.23017431      -1.20266559      -1.30337406
H        2.31821483      -3.50885644       0.71621591       0.25094620      -1.99759050       0.97447113
H        3.22337498      -3.00248745      -0.71357153       0.12343714       0.42716330       0.26609455
H        2.64568973      -0.65149223       0.10147521       0.21430338      -0.08554712       0.38639605
H        3.38181033      -1.62474550       1.40330462       0.86222820       0.34663294       1.00577523
H        1.56049242      -0.88556917       2.63382982      -0.14684029      -0.14037102       0.04022457
H        1.67221311       1.21555763       1.72391228      -0.01049460       0.16197085       0.34548340
H       -0.20067414       3.02739277       1.88986439       0.04680667      -0.84078715      -0.65210513
H       -1.29393657       1.74832976       1.13952051       0.30685194       0.15700330       0.39114187
H        0.24244211       3.74023071      -0.44458811       0.24853386       0.01291768       0.09968688
H       -1.94119304       3.00790629      -1.41528393      -0.22936250      -0.07158225       0.83954387
H       -1.24554412       1.32228871      -1.35042931      -0.67747910      -0.70968472      -0.14043588
H        0.66997928       2.08558641      -4.06046662       0.92858316       0.67422450      -1.79341861
H        1.31946553       1.10114736      -1.25111504       0.20236145      -0.29993267      -0.21641975
H        2.15626972       2.25713830      -0.11717072      -0.00143021       0.23076279      -0.79918986
42
Properties=species:S:1:pos:R:3:forces:R:3 compound=2304360843 mol_or_rad=rad rad_num=39 graph_name=2304360843_rad39 energy=-19016.435035886676 pbc="F F F"
C       -3.92707275       1.23555285       0.40228276      -1.24622402      -2.05114965      -0.27722383
C       -3.18010737       1.21977605      -0.93232781       0.16022603       0.73739059       0.09683654
C       -3.63037309       2.49417462      -1.68350767       1.07335072       1.76647932       0.39378508
C       -3.45505096      -0.03666807      -1.79677738       0.34689635       0.70787926       0.31489491
C       -2.31643883      -1.02471045      -1.52720991       0.52297015       0.98499072       0.98773269
C       -1.29912997      -0.34262858      -0.50903073       0.40456495      -1.58567083      -1.95223835
C        0.19794554      -0.70444667      -0.99489044      -1.88549691       0.93328020       0.91866128
C        1.24890195       0.20590883      -0.37022343       1.57551210       0.60398203       0.29653690
C        1.92819228      -0.42020008       0.83366258       0.96474203      -0.15045548       0.82710222
O        0.84579238      -0.69773630       1.64076077      -1.39427822      -1.01025640       2.09980264
C        2.85152772      -1.65946814       0.50739539      -1.56694045      -0.40068960      -1.81029970
C        4.27442243      -1.26627856       1.00552975      -0.22565310      -0.32912378      -0.14445540
C        4.53896151       0.02091795       0.21054319       2.40139548      -3.29919933       0.63649407
C        3.85724181       1.00376529       0.65367593      -1.64413151       3.07922115       2.17198858
C        2.99486402       0.39669449       1.74672378      -2.19517010       1.03817429      -0.37695283
C        3.72089429      -0.78123175       2.32904123       1.85408897       2.37072124      -1.71423428
C       -1.64340013       1.13075810      -0.58776877      -0.91902074       0.49014951       0.25163119
H       -3.66410942       0.39673014       1.07484768       0.20381772      -0.10932936      -0.14756675
H       -3.67432318       2.11662348       0.91249963       0.40640143       1.76699094       1.08770466
H       -5.04927505       1.19314423       0.34111503       0.53469988       0.11364890      -0.37182118
H       -3.48714570       3.50010269      -1.12887016       0.06295254      -1.42158532      -0.15289748
H       -3.05729238       2.66527981      -2.61620132      -0.09082303      -0.31760094      -0.11326303
H       -4.69562463       2.51656730      -1.92649854      -0.40632036      -0.45275267      -0.16173667
H       -3.44623689       0.27509564      -2.87435083      -0.39482224      -0.39327259       0.55262275
H       -4.41467238      -0.40535907      -1.46097912      -0.82612182      -0.44637456      -0.43463954
H       -1.82418966      -1.12056159      -2.47245985       0.71172414      -0.75241549      -0.86929624
H       -2.59522513      -1.99110008      -1.11551159      -0.37812147      -0.53271807      -0.19446312
H       -1.52595721      -0.80218264       0.47070483       0.41461161       0.50819711       0.05818693
H        0.16198460      -0.59093363      -2.08089811       0.26383134       0.09403703      -0.35842158
H        0.37229717      -1.76228401      -0.77351120       0.15387767      -0.21395287      -0.00646732
H        2.06400533       0.53008067      -1.03732968      -0.26122443      -0.22869404      -0.50293062
H        0.84026209       1.13702158       0.03356609      -0.47930636       0.26300753      -0.22678452
H        1.08404786      -0.77027382       2.59975861       0.03440133      -0.09643268      -0.91773222
H        2.36132994      -2.44795637       1.09367544       0.37373178      -0.59408624      -0.25569369
H        2.70473558      -1.82418556      -0.60437999       0.66008499      -0.51220513       0.83393462
H        5.12451994      -2.00349048       0.99438746      -0.92344919       0.21293610      -0.08430595
H        5.34839312       0.09048916      -0.42633269       1.67466839      -0.03785060      -2.14238462
H        3.87745809       2.04598040       0.27092527      -0.24764704      -0.53302924       0.40824044
H        2.40813648       1.04798796       2.41329763       0.28009381       0.25350521      -0.01707397
H        3.47473544      -1.36133515       3.17047885      -0.44218840      -0.88265158       1.25028459
H       -1.05327365       1.69634654      -1.33469318       0.09987505      -0.18294327       0.07626370
H       -1.49869679       1.55111059       0.41361071       0.34464312       0.60695558      -0.02061886
34
Properties=species:S:1:pos:R:3:forces:R:3 compound=188732120 mol_or_rad=mol rad_num=mol graph_name=188732120_mol energy=-19887.598611791153 pbc="F F F"
C        1.43049470      -0.91949552       3.21737595      -0.55466108       1.78173322      -0.65829740
O        1.12656830      -0.58913122       1.88662143      -0.78370274      -0.57461024      -1.55519473
C        0.81549896      -1.62751354       1.01484174       1.77154677      -0.80253776       1.26179212
C        1.02600872      -3.01627110       1.33687617      -0.98621329       2.51056638      -0.47495043
C        0.75642685      -3.90626608       0.30434841       0.37004003      -1.65120317       1.45458289
C        0.27284776      -3.55562939      -0.93364849       1.24905784       2.17871697       1.53544961
C        0.27481079      -2.21377426      -1.30707387      -0.32045585      -0.45982801      -0.15788740
C        0.58652438      -1.28716638      -0.33561191       0.24280339       2.01826906       0.37677244
O        0.72397050       0.05364568      -0.61047388      -0.13582752      -0.70675440      -0.23087330
C        0.00233207       0.52781805      -1.72924704       1.61802044       0.09101334      -0.75375032
C       -0.12817352       2.02110365      -1.57908728      -2.49164389      -0.92581549       1.17269605
C       -1.09370952       2.30753849      -0.36695698       0.25408543      -0.94382113       0.45817282
C       -1.30808146       3.75248655       0.14423612      -2.05914294      -0.60890873      -0.16069024
C       -2.83398714       3.64632770       0.63138777       1.17797003       1.24901583       0.10871143
C       -3.25920897       2.23138791       0.43680832       0.09537886      -2.06141642      -0.88508571
O       -2.39688299       1.72555003      -0.60303567      -0.19589864       0.97066107      -0.39025233
H        2.46963473      -1.21340210       3.28114884       0.80139238      -0.32171856       0.40261040
H        1.22248022       0.03085520       3.78542835       0.31248735      -0.81504407      -0.04521045
H        0.76801437      -1.70829323       3.50430382      -0.59797959      -0.83137352       1.02593443
H        1.24845141      -3.29967644       2.37266387       0.26563052      -0.27346122      -0.43404079
H        1.01653056      -4.95311233       0.52227760      -0.49855329      -0.07632610      -0.16223732
H        0.08654986      -4.30980415      -1.58068162      -0.74491783      -2.50723290      -2.60331886
H        0.11855657      -1.91327058      -2.34745140      -0.16056344      -0.05177826       0.18234663
H        0.42484161       0.20163080      -2.73268078       0.41834392       0.51846510       0.78134411
H       -0.93892700       0.06853429      -1.74328156      -2.12953873      -0.68807259       0.20121604
H        0.81542345       2.41325414      -1.32265841       1.65269924       0.95696542       0.06758052
H       -0.52883193       2.37799871      -2.52553366      -0.14728421       0.75629049      -0.26292844
H       -0.78244381       1.70022574       0.50278911       0.97137777       0.21252679      -0.05324152
H       -1.25614657       4.48178188      -0.66171117       0.12447011       0.29982818      -0.42336184
H       -0.72154053       4.13952295       0.98734035       0.57905069      -0.51763974      -0.08219165
H       -2.88588073       3.94272819       1.67275885      -0.20120610       0.17893148       0.65170522
H       -3.42285595       4.36260253       0.07442362      -0.54578386       0.32017306      -0.44977453
H       -3.06989085       1.62255242       1.36935512      -0.22833922       0.31942347      -0.37288875
H       -4.31635769       2.02417978       0.07681682       0.86147130       0.45685625       0.48133171
38
Properties=species:S:1:pos:R:3:forces:R:3 compound=2256005742 mol_or_rad=mol rad_num=mol graph_name=2256005742_mol energy=-21991.782424070872 pbc="F F F"
C        1.28393499      -1.99585157       3.71765566       0.40142524      -0.62348928       0.55382716
C        1.49914563      -1.63133529       2.28191210      -1.50823070       0.37572971       0.43910082
C        0.65933345      -0.77308629       1.58924225      -0.47158397       1.21032356       0.38378631
C        1.01096545      -0.31259992       0.31028595       0.32968413       1.22229463      -0.32553520
O        0.42734165       0.76417822      -0.31595250       0.87036216      -0.90440583       0.25002322
C       -0.71565303       1.29455195       0.30246922      -0.66658398      -1.73110145      -0.61978186
C       -1.61774764       1.78321017      -0.81881796       0.18858982       1.74120019       1.17144882
C       -1.24078226       3.22991843      -1.29209831      -1.31778076      -0.09106861       1.25106051
C       -2.63676894       3.95538971      -1.46085197       0.07205796      -2.45413687       0.05278213
C       -2.87839804       4.56765839      -2.82228001      -2.52043535      -1.09310239       0.05281620
C       -3.66985072       2.79924696      -1.07063080       0.33475850       0.71730293       1.40817779
O       -2.94201823       1.88770845      -0.26032675       0.69700431      -0.06883961      -0.85106284
C        2.13571895      -0.83601942      -0.30833431       1.32003315      -1.56770502       0.74068494
C        2.88055355      -1.87920960       0.28602530      -0.37889609       0.51097727       0.29535038
C        3.92424925      -2.62692357      -0.54321249      -0.46575403       0.13364832       2.18300557
C        2.54983471      -2.21993809       1.63373349       1.88857186      -1.88372102      -0.83420521
C        3.27117285      -3.36288816       2.31961471      -1.37093892       1.33278319      -0.82983526
O        4.32968732      -3.75345610       1.92404438       1.39500697      -0.98228487       0.18124061
H        0.50826269      -1.44295513       4.26520998       0.08265784       0.41352877      -0.12790898
H        0.97966674      -3.06064671       3.77860108      -0.05017739       0.09203782       0.14247155
H        2.28297519      -1.93946591       4.22994432      -0.84867013       0.17856476       0.13134645
H       -0.16024588      -0.26751222       2.11959607       0.23025645      -0.35724723       0.01438421
H       -0.42217315       1.99630243       1.09290338      -0.28794865       0.46933353       0.02697083
H       -1.22759646       0.42004099       0.74011389      -0.46903520       0.48110504       0.31474950
H       -1.51068814       1.07645082      -1.66869267      -0.45747226      -0.04735593       0.18285305
H       -0.68150701       3.16920344      -2.19189709       0.69361409       0.07553725      -1.35362956
H       -0.60514074       3.78253172      -0.54745374      -0.41935035      -0.51060678      -0.31647124
H       -2.66612774       4.66565728      -0.65767001      -0.28677107       0.90231642       0.52626532
H       -3.71970327       4.02901362      -3.39295377       1.30852736       0.07823501       0.37766648
H       -1.98102212       4.60740024      -3.39286754       0.93272765       0.32236423      -0.97864869
H       -3.35685554       5.51748639      -2.69846684       0.05725607       1.45693050      -0.05241345
H       -4.16372590       2.27772317      -1.88145810       0.24206411      -0.28313352      -1.21874358
H       -4.54181983       3.12561862      -0.45862465       0.45664270       0.34055991       0.02682795
H        2.63915802      -0.46781943      -1.17427930      -0.52146920       0.73810746      -1.21438110
H        4.96888595      -2.37040834      -0.31169434       0.04112347      -0.03727045       0.30277649
H        3.75172756      -3.67507733      -0.25658395       0.47981561      -0.22356909      -0.58324959
H        3.77420152      -2.44613911      -1.57447454      -0.38783171       0.13120278      -1.63920018
H        2.69737930      -3.87284339       3.13944135       0.40674747      -0.04106751      -0.05989703
44
Properties=species:S:1:pos:R:3:forces:R:3 compound=2134480270 mol_or_rad=rad rad_num=44 graph_name=2134480270_rad44 energy=-24113.151038353222 pbc="F F F"
C        5.73103367      -0.57843884      -5.09149126      -1.97603132       0.99531615       1.12039872
O        5.83993862       0.06057198      -3.83350751       1.74756203      -0.42632880      -0.05788948
C        4.78005775       0.67610693      -3.21909303      -1.10745388      -0.82250412      -0.04900239
C        3.67372709      -0.30908004      -2.83343173      -1.51390168       0.82836077       0.72418399
O        2.60575081       0.41100334      -2.17243772      -0.04543607      -0.79164179      -0.28352404
C        1.46300205      -0.44622035      -1.90183596       1.02654227       1.77037703      -0.41155760
C        0.27337417       0.47010389      -1.50030168       2.10541380       0.61408836       0.00640923
O       -0.43243943      -0.16913920      -0.50682047      -0.35290726      -0.36419973       2.13645580
C        0.22213614      -0.05067538       0.82250470      -0.62583620       1.84754228      -1.58315449
C       -0.42842086       1.10430589       1.67984400       0.22853175      -0.24213901      -1.40257963
O       -0.15466522       2.42970061       1.25465636       1.75290150      -0.08205888      -1.21820134
C       -1.92277430       1.02350038       1.64781378      -1.91821378       0.60484722       0.09867140
C       -2.67884335       0.48239249       2.86798528       0.70872905      -0.01976752      -1.02487801
C       -2.45019561      -1.00485565       3.21535333       0.34287513      -2.12937638       0.21934580
C       -3.09195766      -1.76736383       1.91517589       1.38143623       1.02177202       2.24252081
C       -4.33980737      -0.96844834       1.95063771      -1.00848306      -0.38773954      -0.21395150
C       -4.16584089       0.39300925       2.56437328       0.13278512      -0.47717191      -0.27793167
C       -4.70783089      -0.73091107       3.44369408      -1.51059225      -0.44407273      -0.74832394
C       -3.60419092      -1.31194595       4.16562416       0.15572857       0.46789220       0.37724209
H        6.06744984      -1.58343704      -4.96439132       0.65058019      -1.22842033      -0.15811393
H        6.26145030      -0.04896206      -5.86677904       0.72744097       0.43799973      -0.57361699
H        4.66681653      -0.62209150      -5.39686609      -0.01545440      -0.08372573      -0.19847253
H        5.10860342       1.12572147      -2.29022579       0.55379564       0.12545466       0.61124159
H        4.39227053       1.50012314      -3.77728562      -0.75925453       1.01852630      -1.06138881
H        4.13802966      -0.99827331      -2.12487721       0.08789396      -0.70999166       0.21174510
H        3.14507855      -0.87752185      -3.62947570       0.83187960       0.01320967      -0.35797517
H        1.74622308      -1.09740184      -1.04160971      -0.38478241      -0.28044037      -0.58050635
H        1.19317355      -0.97022926      -2.84762678       0.17719316      -0.47894302       0.49142426
H        0.70837802       1.43562919      -1.10160189      -0.25878144      -0.48177920      -0.54866396
H       -0.31390883       0.72124574      -2.40481567      -0.42457047      -0.18103941       0.43770976
H        0.06883243      -0.98515989       1.34891575       0.00278138      -0.57164494       0.16870686
H        1.32407708       0.16682171       0.67683296      -0.73670060      -0.34258392       0.21209346
H        0.02626723       0.97536738       2.63927108       0.20380155      -0.27406607       1.55357357
H        0.74328066       2.41917115       0.82656462      -0.75174134       0.32903389       0.54312339
H       -2.20816777       0.45322804       0.76949113      -0.15520660      -0.25840283      -0.44922592
H       -2.36381108       2.05635244       1.43317170       0.77796798      -0.88942504       0.34864789
H       -2.46096676       1.17827278       3.66713514       0.00235997       0.11271229       1.02083181
H       -1.43374466      -1.40344417       3.49866988      -0.67703185       0.70403927      -0.12666790
H       -3.26314623      -2.82756894       2.12375162      -0.02791064      -0.23682462       0.16006403
H       -2.46491843      -1.67986645       1.05201913       0.49001577       0.23034032      -1.08225772
H       -5.08455809      -1.38325207       1.29743998      -1.07790797       0.71511845      -0.56858515
H       -4.69351155       1.29134403       2.26474254      -0.41424739       0.14489268      -0.07555431
H       -5.77402519      -0.88388058       3.74851763       0.78037431       0.51153055      -0.18441260
H       -3.76499852      -1.51216783       5.21533033       0.88892910      -0.28960146       0.53929106
43
Properties=species:S:1:pos:R:3:forces:R:3 compound=2275197951 mol_or_rad=mol rad_num=mol graph_name=2275197951_mol energy=-24099.71399640317 pbc="F F F"
C        1.22078258      -0.60947973      -3.46828049       0.39356125      -0.28628255      -0.37077372
C        0.43477227      -0.60111074      -2.16458386      -0.99760723      -1.06256957      -0.58176643
C       -0.24153389       0.69534637      -1.94724354       1.20750203       1.67666254       1.28289178
C        0.41990134       2.05989425      -1.60381266       0.21996611      -0.84583833      -0.07618585
C        1.88527962       2.49497640      -1.43702071      -1.38095591      -1.15778789       1.30666203
C       -0.50885934       1.38714660      -0.63038918      -1.38622207       0.34313171      -0.08838163
C       -0.22219279       0.96813721       0.75242146      -1.37263231       0.31733899       1.64154485
O       -1.48160206       0.38095950       1.39041337       2.35903289       1.71763332       0.16873810
C       -2.30362750      -0.44387405       0.72803445      -0.91163816      -2.64909727      -0.44972894
C       -3.67834614       0.19899801       0.31080543       2.76571810       1.57344713       1.16916682
O       -3.93970282       1.35260335       0.59232781      -0.28106505      -0.86653372      -0.37557486
O       -4.48573348      -0.63428325      -0.29373497      -1.17491092      -0.52156578      -0.36825437
C        0.11719279       2.09462186       1.79250760       1.10656386       0.06906288      -0.63222211
C        1.37047409       1.35650888       2.18454675       1.15094014      -1.32926250       0.57904727
C        1.07398187       0.18686864       1.20921411      -0.71960290      -1.13210816       0.09980261
C        0.73250391      -1.25828559       1.76928288       0.07172358       1.46635736      -0.55653497
C        2.05510876      -1.99412532       1.71643834      -0.09582793      -0.19280814       0.38253262
C        2.78163821      -1.31393394       0.57494380       0.30385743       1.13305673      -1.00789109
O        2.02562624      -0.13233495       0.22601928       0.23982998       0.47340107       0.12523503
H        1.65471966      -1.59703330      -3.68079752      -0.03120402      -0.35897767       0.04851335
H        0.58533199      -0.36704948      -4.35908305       0.30789918       0.20500209       0.47794249
H        2.09844609       0.05714218      -3.40293421      -0.17992038       0.32532088      -0.18921797
H        1.03976408      -0.84688208      -1.28105114      -0.04018274      -0.26141202      -0.41703288
H       -0.43636368      -1.32384524      -2.30451302       0.94679792       0.12702643       0.47020239
H       -1.11262985       0.81256825      -2.52011343      -1.25640901       0.20917548      -1.49480181
H       -0.02324335       2.89583787      -2.05604380      -1.45541973       1.14367759      -0.96128721
H        2.49939484       1.59560642      -1.46513155       0.84514931       0.15885833      -0.22804897
H        1.93359941       2.90854579      -0.41279620       0.48436593       0.13248401      -0.05670128
H        2.08745428       3.30623646      -2.14133807       0.48830415      -0.18406178      -0.35301556
H       -1.56481482       1.79547939      -0.61439749       1.10799651       0.07170475       0.05626907
H       -1.75361637      -1.01732706      -0.09127732      -0.99631389       0.57954877       0.24831205
H       -2.58589464      -1.25872288       1.49036779      -0.03278434       0.54561762      -0.89507462
H       -5.33276068      -0.13705427      -0.34550879      -0.09523286      -0.26027736      -0.30561380
H       -0.54755349       2.16530362       2.61102586      -1.46663763      -0.07076298       0.83102350
H        0.36979065       3.12087077       1.49523284      -0.38906675       0.01595581      -0.75320806
H        1.43617853       0.95062398       3.19745128      -0.21163959       0.20662359       0.57252808
H        2.29428187       1.91179677       2.03210717       0.47975437      -0.01451030      -0.45442491
H        0.05086124      -1.67553252       0.98895019      -0.11627065      -0.01846595       0.95610352
H        0.37960212      -1.18797189       2.80494852      -0.79102473      -0.31043825      -0.19503217
H        1.89687562      -3.05689477       1.51088088       0.06849626      -0.32668260       0.04222631
H        2.51921597      -1.91359563       2.71403235       0.50982884       0.06434613      -0.24127151
H        2.80764760      -1.88915143      -0.37247001       0.11882055      -0.28200139       0.31375986
H        3.80016963      -0.94496434       0.77830193       0.18741511      -0.41195529       0.28009617
39
Properties=species:S:1:pos:R:3:forces:R:3 compound=126635570 mol_or_rad=mol rad_num=mol graph_name=126635570_mol energy=-23026.922347502154 pbc="F F F"
C       -2.39799894      -1.11236333       0.37827803      -0.83628258       0.91218135       1.85476384
C       -1.17766716      -1.97468767       0.09341119      -0.60756832       0.37195591      -1.55893345
C       -0.17813357      -1.90170921       1.19638388       0.51423692       1.85301003       1.71139924
C       -1.63240926      -3.43298607      -0.04460807       2.29557461      -0.16710345      -1.59088116
C       -0.57031206      -1.54948784      -1.20869622      -0.78696673      -1.77489387      -0.50424674
C       -0.96177004      -2.19357082      -2.38673339      -0.82306598       1.26669763       0.54692997
C       -0.51467456      -1.85207431      -3.62016327       0.74983243      -0.45291879      -0.53903604
C        0.56407621      -1.00995400      -3.77033435       1.22998471       0.10954271      -0.30176992
C        1.02734200      -0.40526144      -2.62131216      -0.69797216      -0.63982766       1.00604526
C        0.43948799      -0.68213300      -1.35190486       2.19539353       4.00926275       0.27243852
C        0.90000300       0.27821213      -0.19978884      -1.86808176      -0.98785173      -1.40345607
O        1.95198691       0.22862466       0.33711556       1.79712878       0.44040808       0.85457798
O       -0.07257123       1.18355812       0.09678704       0.26718105      -0.86701921      -0.51001207
C        0.15065529       2.19561429       1.07185651      -1.27860722      -0.88689311      -0.63131807
C       -0.02193330       1.75250046       2.52757548       0.77923821       0.25992442      -0.62945076
O       -0.79225665       0.85764589       2.83347008       0.79099022       0.93986065       0.11154139
C        0.77905615       2.59595357       3.51794317      -2.82604912      -2.29000821       0.64586504
C        1.37475680       3.92435384       3.30036621       0.35209480       1.34928103      -1.45074668
C        2.26517480       2.77169001       3.55719890       1.86097486      -0.73513950       0.49589609
H       -2.72738845      -1.46342222       1.37933175      -0.29197241       0.25404577       0.02174619
H       -2.23044189      -0.00389573       0.50694315       0.31524668      -0.91641441      -0.28720960
H       -3.28199550      -1.24113579      -0.26365808       0.25073947      -0.23423820      -0.52147439
H       -0.51470299      -2.56137906       1.96547266      -0.29637186      -0.63956399       1.19403561
H       -0.05240185      -0.88898386       1.71138556      -0.38183348      -1.16054606      -0.81319189
H        0.80691451      -2.23299042       0.92375641       0.84199821      -0.39808119      -0.47966889
H       -0.98123692      -3.97554660      -0.81950924      -0.37626815       0.24475918       1.47599749
H       -2.59595426      -3.55167703      -0.44115204      -2.06188466      -0.01696421      -0.52864206
H       -1.57270599      -3.85699570       0.92288194      -0.08741923      -1.17383146       1.23552995
H       -1.81435353      -2.78884240      -2.31606839      -1.43356926      -1.48991431      -0.09586098
H       -0.86713096      -2.35844455      -4.47702744      -0.77855808      -0.73167078      -1.17981311
H        1.12764163      -1.00496687      -4.72584355      -0.41982354       0.57338943       0.33335229
H        1.84269064       0.25889426      -2.62236044       1.34832696       1.03705449      -0.18319218
H        1.06104498       2.72898615       0.84745741       0.68624898       0.35494670       0.07964698
H       -0.73391306       2.80052031       0.82919029       0.14198653       0.79919820       0.44188605
H        0.21532733       2.36594595       4.46397581       0.99059500       0.61058325      -0.15047839
H        1.20061731       4.72396837       3.97642433      -0.18552741       0.58728748       1.51082248
H        1.41540148       4.43063644       2.31049854      -0.05865920      -0.80571965       0.02603452
H        2.92337204       2.44595837       2.71370443      -0.70872598      -0.06436710       0.33924041
H        2.77460380       2.57999562       4.54890291      -0.60242177       0.45907239      -0.80743780
43
Properties=species:S:1:pos:R:3:forces:R:3 compound=789486216 mol_or_rad=mol rad_num=mol graph_name=789486216_mol energy=-26140.931955744625 pbc="F F F"
C        4.47049693      -2.40872157      -3.23830872       3.04076651      -2.86323897      -0.86066292
C        4.38261548      -1.05815116      -2.86590738      -1.03731697       4.29139877       1.28977954
O        5.28939013      -0.24975539      -2.70226422      -0.36648375      -1.02941238      -0.32135466
C        2.95185902      -0.64865353      -2.57228348       1.45957618       1.00663299       0.76678285
C        2.55594092      -0.47910706      -1.22653589      -0.84862130      -0.98799165      -1.14003955
C        1.24370838      -0.07153329      -0.97993893       0.19137967       1.47521387       0.66907887
C        0.77865633       0.18711450       0.42458024       1.19567119      -0.81019289      -3.55494778
O        1.05066384      -0.55429933       1.28831799       0.73221617      -2.21825664       3.53527155
O        0.05673882       1.25470767       0.50612151      -1.17940825       2.35656445      -0.72156295
C       -0.72852801       1.45669004       1.63012763      -1.60819097      -0.70025574       1.57368133
C       -2.19221925       1.02138814       1.35232769      -0.12190008      -1.55471453       0.66815968
C       -2.43670948      -0.55998711       1.46138587      -0.00991368       0.72364175       0.53603706
C       -2.73525299      -0.70930296       2.96074506       0.90152993       1.21046970       0.77216541
C       -3.32977404       0.70003029       3.38163396       3.59577514      -0.58788033       0.28503381
C       -4.72426014       0.54315009       3.71272153      -2.95529516       0.24258160       0.58234138
C       -2.52135944       1.27099749       4.59863439      -0.49789126      -0.57800664      -0.70624815
O       -3.11630577       1.57493249       2.26549571      -0.01579538      -0.19679118       0.01043224
C        0.42344759       0.36054847      -2.03492518       1.39096719      -0.87502125       1.36356959
C        0.90652491       0.27691215      -3.28455999       0.62299014       0.06629371      -3.17128880
C        2.20008109      -0.18211560      -3.63674220      -1.32792882      -0.31596231       0.37864926
C        2.71808254      -0.16428754      -5.05083364       0.95030744      -0.66955950       0.62536665
H        5.42731279      -2.49984217      -3.86939408      -1.00762639      -0.55156656       0.76469232
H        4.62061837      -2.88111813      -2.21965128      -0.07985765      -0.39915991      -0.87509722
H        3.59502696      -2.81620506      -3.74176405      -0.28067429      -0.19807399      -0.03763862
H        3.24143685      -0.80329018      -0.45283297       0.03345930       0.11805105       0.48838330
H       -0.39410847       0.77072738       2.41621269       0.47603400       0.27849138       0.34996696
H       -0.70998408       2.49665656       2.00157281       0.19945670      -0.02154610      -0.40763004
H       -2.52048668       1.33646967       0.39257864      -0.09519779       0.67617822      -1.44516282
H       -1.63493260      -1.24139985       1.14079269       0.32260573       0.32939457      -0.08980107
H       -3.31299755      -0.82213167       0.85935724      -0.30299007       0.10124765      -0.13297621
H       -3.48290339      -1.44747655       3.27296047       0.27799355      -0.56604712      -0.31885173
H       -1.77122068      -0.83583409       3.55284751      -0.92821523      -0.34770317      -0.65172725
H       -5.35853026       0.13676629       2.92568406       0.06488631      -0.32224523      -0.73720635
H       -5.21459926       1.47708897       3.96072624      -0.15285860       0.90061883       0.20873420
H       -4.91496621      -0.09977730       4.57910007       0.36397373      -0.24178377       0.26900318
H       -1.42677556       1.15471390       4.50389940      -0.13821680      -0.18377958      -0.03535339
H       -2.72422618       2.32249475       4.67094724      -0.23470308       1.12204630       0.06471062
H       -2.89379143       0.81947801       5.51947888       0.19509877      -0.34239265       0.44544385
H       -0.52643245       0.76416109      -1.85644523      -1.59764482       0.57944851       0.41069477
H        0.27330399       0.59813202      -4.10790121      -0.23440889       0.20343771      -0.27992238
H        3.11206425      -1.16636274      -5.40862188      -0.15743871       0.90476605       0.33313855
H        3.48534790       0.61899101      -5.13250155       0.59171305      -0.23022277       0.03889830
H        1.99104948       0.17427591      -5.74348239      -1.42450438       0.18444992      -0.94825694
39
Properties=species:S:1:pos:R:3:forces:R:3 compound=2181326203 mol_or_rad=rad rad_num=29 graph_name=2181326203_rad29 energy=-25054.546216198138 pbc="F F F"
C       -5.17701967       2.80912603       2.72662296      -1.52086878      -1.22971643      -1.17353134
O       -4.01230321       2.37061106       2.04891712      -1.21391708       1.48752979      -1.42529979
C       -3.30656267       1.52276603       2.73185106       1.16790741      -0.38833393       1.16093580
O       -3.72227234       1.06940578       3.77250770       0.35028890      -0.77859485       0.71852209
C       -1.98007321       1.26343266       2.14186401      -0.78002435      -0.09733036      -0.05262212
C       -1.61573135       1.76129667       0.90849136       0.20340139      -0.87674434      -0.63674364
C       -0.55629007       1.17253248       0.21188102       0.83378978       0.28003809       1.48260815
C        0.32655299       0.29454522       0.85553002      -1.26545675      -1.65229044       1.30220753
O        1.36444057      -0.37706776       0.31398681      -0.87472511       0.80515485       0.67576308
C        1.69651588      -0.07493940      -0.99973525       2.07896165       0.01269246       0.11662741
C        3.18816938      -0.55763632      -1.09065316      -0.52082763       0.48139454      -2.48773711
C        3.93220621       0.25681081      -2.14360243      -0.90606908      -3.38811222       0.62962800
C        4.08847217      -0.38440353      -3.46978653       1.08258235       1.20197552      -1.00145625
C        2.85065662      -0.56904732      -4.36236195       0.74841835       0.09175194      -0.45499431
C        2.34988451      -1.89980461      -3.88232309      -2.38615354      -2.25881973       0.58508245
C        3.45719944      -2.39036427      -2.91933791       0.29550006       0.72567189      -1.43572473
C        3.29240905      -2.04883956      -1.46386392       2.47068904       0.36800631       0.39211010
O        4.57021245      -1.73062658      -3.50234500       0.86137787       1.02890075       1.35724871
C       -0.06826787      -0.18560447       2.14634233       1.12470524      -0.07409622      -0.95419505
C       -1.20371965       0.27062733       2.71600586      -0.95732346      -0.10169573       1.68896477
H       -5.80967528       3.34479346       1.98561589       0.38142356       0.07834066       0.35533737
H       -4.88575375       3.37488485       3.57222730       0.30034342       1.28917874       1.15115931
H       -5.75152488       1.94745000       3.14958122       0.24547196       0.29498913      -0.43924199
H       -2.25772150       2.44619158       0.39500024      -0.43589435       0.62918013      -0.34636217
H       -0.37209338       1.46594111      -0.77231687       0.31282557       0.61929434      -1.86736978
H        1.64567892       0.99263785      -1.22688733       0.01598867       0.48985353       0.22369523
H        1.01728564      -0.56183244      -1.66612605      -0.64350268      -0.73412627      -0.92567172
H        3.52287698      -0.40751280      -0.08874377       0.71672372       0.27160544       1.02143858
H        4.05198541       1.28941714      -2.12185579       0.18836009       2.20988606       0.41254354
H        4.77827332       0.28716652      -3.98325262       0.60232150      -0.20875560      -0.53258361
H        3.33717854      -0.66396965      -5.36803127      -0.91925574       0.16933622       0.26103733
H        2.11715709       0.21709227      -4.31428496      -0.50349191       0.77422470      -0.17616677
H        1.32670094      -1.96833655      -3.37240062       0.93948120       0.68635750      -0.47641159
H        2.21329298      -2.62030281      -4.72304034       0.34789006       0.20573936       0.24499238
H        3.70847979      -3.41823671      -3.03110214      -0.18624278      -1.46986701       0.01885677
H        2.44349259      -2.54114535      -1.15302781      -2.49713583      -1.41282581       1.18756466
H        4.14446773      -2.55669235      -0.92259682      -0.45206873       0.60316079      -0.27579607
H        0.44083689      -0.99755055       2.65414923       0.60150434      -0.15461418      -0.18294077
H       -1.58173485      -0.15954224       3.65586446       0.19458373       0.03767244      -0.14966523
36
Properties=species:S:1:pos:R:3:forces:R:3 compound=1893799130 mol_or_rad=rad rad_num=36 graph_name=1893799130_rad36 md_walltime=184.60147976875305 energy=-13833.008200994454 pbc="F F F"
C       -1.13126026      -0.02809681      -5.93373306       0.24883027      -1.20377698      -0.81398923
C       -0.72981208      -0.02345975      -4.66785644      -1.29748648       1.84060007      -1.22355998
C       -0.88417903       1.12652076      -3.83441481       0.25160509       0.21672492       1.23405139
C       -0.50331644       1.13592902      -2.53870502       0.43512292      -2.04418985      -1.47241838
C        0.19779690       0.02267839      -1.79980232      -0.93983752       0.64254886       0.99682686
C       -0.29974625       0.05137093      -0.31482271       2.07558930      -2.27507984      -0.60006897
C        0.71782643      -0.79597801       0.56451425      -0.31845923       1.36058937      -1.50214228
C        0.71418393      -0.55719943       2.02962331      -0.44629986       1.17348979       1.81978652
C       -0.73991781      -0.77567688       2.67615643       2.10278214      -1.57635437       1.17838023
C       -0.70017532      -1.48555299       4.07622892      -0.63773796       1.12398931      -0.91768081
C        1.24362437       0.96296783       2.36224733      -0.24196904      -3.49625588      -0.57411507
C        1.59442249       1.04727163       3.85050807      -0.03739135       1.46450783      -0.63762777
C        2.00136460       2.43406559       4.20633472       0.89469811       0.88620083      -1.49957285
H       -1.35168084       0.80298782      -6.54705726      -0.54169414       1.67001323      -0.38675224
H       -1.21402442      -0.94517951      -6.49682456       0.24507754      -0.77021205      -0.21776116
H       -0.50732901      -0.94380934      -4.26809332       0.86757635      -2.36923578       1.40163435
H       -1.46222239       1.94896836      -4.25610822       0.16841291       0.38989554      -0.05741446
H       -0.67666615       1.94898012      -1.91201883      -0.52234043       1.99544122       0.99922769
H        1.25158258       0.27037713      -1.74686498       0.86817523       0.06213224      -0.18264866
H        0.11890557      -0.99476684      -2.21340284      -0.12815651       0.09162101      -0.22147191
H       -0.20909938       1.05971129       0.02105691      -0.39380314       1.21637515       0.45394292
H       -1.31766336      -0.32636571      -0.29617842      -0.59071190       0.02362214       0.40297411
H        0.59949863      -1.86677764       0.43909665      -0.08858372      -0.65172726      -0.68837174
H        1.71940831      -0.46099980       0.18340665      -0.28678546      -0.65650255       0.10369529
H        1.45411050      -1.31071799       2.44030780      -0.58023407       0.66453102       0.14208670
H       -1.36362999      -1.41699772       2.05410225      -0.39438584       0.24831917      -0.62776697
H       -1.17816674       0.16604809       2.91635634      -0.79424997       1.27977663      -0.53610271
H       -0.51271128      -2.53519895       3.96249886       0.35428262      -1.11931175       0.01306637
H        0.10692246      -1.01564615       4.63138644       0.15885629      -0.10217938       0.73272848
H       -1.68486758      -1.36860313       4.59913564       0.53050621       0.01121118      -0.11774799
H        0.40097198       1.56467146       2.04467875      -0.17448607       0.93794126       0.07819539
H        2.11771107       1.10973148       1.67783620      -0.27612684       0.34080391       0.55005440
H        0.71041646       0.85599788       4.44875494      -0.30330328      -0.69333137       0.33196853
H        2.38718118       0.31568193       4.02704055       0.20591388      -0.39588775       0.37227785
H        2.54283135       3.00995216       3.39003601      -0.20170861      -0.47761198       0.98711432
H        1.36097303       3.05412932       4.82256007      -0.20715625       0.20042896       0.48424305
27
Properties=species:S:1:pos:R:3:forces:R:3 compound=1535822364 mol_or_rad=mol rad_num=mol graph_name=1535822364_mol md_walltime=141.59611177444458 energy=-13687.367984203212 pbc="F F F"
C        0.36858115       0.19381846       3.89536081      -0.26156672       0.17117173      -0.83688806
C       -0.26132851       0.28289114       2.88717442      -0.33250241       0.42739836      -0.00365223
C       -1.12742857       0.56592808       1.83768711      -1.69252069       1.43734502      -2.37532062
C       -0.70811486       0.14520981       0.47598523       1.94274275      -1.19014755       0.29019712
C       -1.45176119       0.23613844      -0.68836573      -0.02770231       0.58520177       1.87022026
C       -0.95159658      -0.08194415      -1.90009091       0.06913066      -0.59921926      -1.97983767
C        0.33776510      -0.60111685      -2.06256876       0.09387068      -0.19820171      -0.78316876
C        0.78852882      -1.02793063      -3.44626137       1.28952783       1.65318917       0.19966682
C        1.66940216      -0.03099658      -4.25876098      -0.20459189       1.18745465       1.71730208
C        1.08574270      -0.76848492      -0.90586364       0.39286375      -0.22849681       0.72096595
C        0.57054060      -0.42107221       0.34563292      -0.54185813       0.41972862      -1.18069198
C       -1.85433903       1.96304112       1.85968655      -0.83985662      -0.79784990       0.02451597
C       -2.60684751       0.64167236       2.13264838      -0.25927376       0.77295274      -0.42785256
H        0.76780478      -0.13438084       4.75589820       1.69078773      -0.82051506       3.00403933
H       -2.42842943       0.58671789      -0.53988677      -1.83929010       0.64664892      -0.41508520
H       -1.61520494      -0.00947136      -2.77216102       0.14046641       0.06786531      -0.01416248
H        1.28036895      -1.96765657      -3.41079349       0.60219358      -1.48660340       0.12415034
H       -0.04270359      -1.10827367      -4.08663643      -1.82624036      -0.59162379      -0.68961558
H        2.74921192      -0.08301850      -4.15379019       0.64445453      -0.60812284       0.29963805
H        1.45949992      -0.05009955      -5.31616283      -0.31753359      -0.07910324      -0.81862030
H        1.45227074       0.98467856      -3.85341049      -0.15993875      -0.06023500      -0.50714319
H        2.08814948      -1.20819042      -0.86327883       0.02727033      -0.03563043      -0.56282073
H        1.19542366      -0.58031465       1.18784206       0.57102243      -0.09402656       1.05695588
H       -2.10582714       2.48036074       0.88844749       0.59076526      -0.60256700       0.77661690
H       -1.60119109       2.64588857       2.69357999      -0.20527066      -0.37640157      -0.18931631
H       -3.29803792       0.25460643       1.33937698       0.48782830       0.32835452       0.59578738
H       -2.91574229       0.39908779       3.15220376      -0.03044742       0.07271519       0.10693760
28
Properties=species:S:1:pos:R:3:forces:R:3 compound=107529340 mol_or_rad=rad rad_num=16 graph_name=107529340_rad16 md_walltime=147.46065425872803 energy=-13703.165846061553 pbc="F F F"
C        0.48662584       4.29017976      -2.23441245       0.53960588       1.44666420      -1.89899542
C       -0.11488196       3.58975493      -1.49654374      -1.36681898      -1.85689880       3.04802459
C       -0.36198912       2.72901819      -0.34906573       1.31339244      -0.08375679       1.44943028
C       -0.77477463       1.34139093      -0.70179026      -0.67105388       1.07261578      -0.72751823
C       -1.97290015       1.24960783      -1.60896420       0.87679957      -1.51280348      -0.14458443
C       -0.11434151       0.23751692      -0.18976341      -0.38275489      -0.19977389      -0.04226960
C        0.95074158       0.28650657       0.74934551      -0.48604870       0.56142528      -0.01100479
C        1.08951246      -0.82088360       1.53928433       1.62642189       0.06514762       1.12493407
C        0.47590703      -2.04997732       1.31502783      -0.55285627       0.02071823       0.02890402
C        0.44516788      -3.12131855       2.35300606       0.78043361      -0.10256941       1.09296456
C       -0.19410605      -2.19139160       0.08808401       0.22707502      -1.21750449      -0.57642827
C       -0.29595988      -3.59603863      -0.52351795      -1.41090450       1.80095760       0.36474422
C       -0.61268102      -1.05004056      -0.54923242       0.85880318       0.12769412       0.04272181
H        0.68425740       4.93311945      -3.01907323       0.78592972       1.18395574      -1.37884172
H        0.68362023       2.66806634       0.09111772      -1.02904429       0.15024847      -0.01142988
H       -1.00659762       3.15509033       0.49878599       0.36087837      -0.07136803      -1.07563845
H       -2.62669533       0.41541233      -1.28331989      -0.21333754       0.33608828      -0.11797853
H       -1.66438817       1.00948102      -2.66195700      -0.16949342       0.19834443       0.32665885
H       -2.50232564       2.18028630      -1.61083669      -0.71354030       0.87725985      -0.10200253
H        1.53513884       1.20086571       0.96443472      -0.32762429      -0.42486102      -0.12006234
H        1.84003878      -0.72736332       2.33547770      -0.20500593      -0.23392160       0.30911165
H       -0.05738872      -2.76472931       3.31385416       0.50444975      -0.20119210      -0.86958981
H       -0.07311317      -4.04943477       2.05842986       0.08061526       0.12557875      -0.15432687
H        1.50783221      -3.37147380       2.59995081      -0.42819855      -0.21560433       0.28407093
H        0.56151137      -4.18202168      -0.32161556       1.35666204      -0.81240082       0.54880594
H       -1.16361930      -4.08610655      -0.10234179      -0.64731735      -0.73912847       0.06281705
H       -0.38294291      -3.55469065      -1.60236358      -0.30381961       0.15092769      -0.66636937
H       -1.26246343      -1.07526266      -1.39571178      -0.40479250      -0.44598974      -0.78675451
38
Properties=species:S:1:pos:R:3:forces:R:3 compound=59778561 mol_or_rad=rad rad_num=22 graph_name=59778561_rad22 md_walltime=231.25108313560486 energy=-15904.995890653838 pbc="F F F"
C       -3.75737617       1.28822994       1.10047036       2.62380279      -1.01846594      -0.40940946
C       -2.39255750       0.99807070       0.43092425      -1.58103309       0.37847334      -0.15689482
C       -1.54762336       0.10388510       0.91901773       1.82365591       0.41212708      -0.53415659
C       -0.10594350      -0.12528900       0.47982921      -1.00491076       1.35734512      -1.59887318
C        0.18711932       0.44509618      -0.97080952       0.24781315       0.20381647       0.73545879
C       -0.89825960       1.31653545      -1.55380531       0.94137476      -1.15528100      -0.26454753
C       -2.11327809       1.73251687      -0.84703499       0.34823624      -0.93464333       0.36555198
C        1.56566535       1.05991414      -0.85768752       0.01721832       1.26587286      -0.33952950
C        1.72574960       2.30373370      -1.69471547       0.18053536      -0.76758709       0.96961599
C        2.56420585       0.58948552      -0.08130243      -0.29668911       0.41516154      -0.23794120
C        2.71103351      -0.75861536       0.55295651      -0.22064968       0.13309705       0.85033778
C        1.71859774      -1.76540039      -0.01335639       0.96650625       0.32508664      -1.12643806
C        0.31547158      -1.54030493       0.49546925      -0.04501316      -2.87146627       1.72437584
C        0.30935317      -1.98867152       2.01192041       0.91150696      -0.49649912      -1.31743191
C       -0.60938822      -2.46892640      -0.26959366       0.03562011      -0.50374422      -0.63039310
H       -3.82067096       2.33248457       1.31916902      -0.43972891       1.21176074       0.24174060
H       -3.83844122       0.69558451       1.99201405       0.02328307      -0.28607546       1.14047693
H       -4.54405529       0.93262075       0.49327848      -1.49727523      -0.09262308      -1.32329367
H       -1.79744323      -0.41073549       1.80021186      -0.64697646      -0.71785916       1.48332708
H        0.59552025       0.35864565       1.20559410      -0.79898935       0.33863530      -0.40239774
H        0.45214107      -0.32157250      -1.71271362      -0.92810928      -0.71614746      -0.03239393
H       -0.94473202       1.40624325      -2.63670980       0.28199846       0.11357695      -0.31118872
H       -1.99525973       2.76986947      -0.64264811      -0.19944115       1.86967806       0.50362580
H       -2.94415725       1.66565434      -1.54413222      -0.77931290      -0.02982955      -0.22440814
H        1.00202430       3.06914207      -1.50501930      -0.91072077       0.81975239       0.47854558
H        1.60521643       2.08085237      -2.74083203       0.01421781      -0.41190305      -1.01857120
H        2.70029557       2.69619814      -1.53883542       1.42300672       0.75752498       0.00741247
H        3.26146464       1.35172954       0.24289062       1.06824045       0.11444265      -0.41111489
H        3.73003323      -1.15837753       0.38497750       0.08139290       0.30312371       0.14403561
H        2.56850625      -0.62553933       1.67131607       0.40959086      -0.38377352      -0.71382728
H        1.81909124      -1.69375170      -1.14689540      -0.36423785      -0.09022855       0.95464892
H        2.01508509      -2.79399394       0.21461348       0.13190612      -0.26990244       0.20889930
H        0.62279777      -3.04170200       2.12205434      -0.20618906      -0.09522355      -0.11242195
H        1.04260609      -1.41524240       2.58771821      -0.19712354       0.36385738       0.32006568
H       -0.69347813      -1.86929598       2.36143510      -0.85237053       0.01319420       0.89103773
H       -0.48250346      -3.53952894      -0.06853154       0.21880571      -0.18298332       0.56226853
H       -0.41302469      -2.42620470      -1.33502306       0.13125225       0.34823351      -0.79813972
H       -1.65805393      -2.24350872      -0.16997522      -0.90012930       0.27192660       0.38378821
46
Properties=species:S:1:pos:R:3:forces:R:3 compound=2290798425 mol_or_rad=mol rad_num=mol graph_name=2290798425_mol energy=-26177.559844420648 pbc="F F F"
C       -0.82282384       2.15629499      -0.61888168      -0.23045569       0.30548340      -0.25518545
C        0.19789253       1.33008562      -0.42491076       0.89228673       0.11062189      -0.28771507
C        1.39854982       1.79647031       0.39271577      -1.19496462      -0.65192064      -1.67926263
O        1.21241834       3.12237494       0.70501700       1.63382834       0.77546309       1.29151068
C        2.19668686       3.56137826       1.71005924      -0.93490886      -0.23654454      -0.05578254
C        1.62988146       3.52970962       3.18526872      -0.90526648       0.19466422      -1.60816398
C        2.53024431       4.97544335       1.28630324       0.78532760       0.11974556      -0.13354139
C        0.21507373      -0.11432847      -0.83409128      -1.47979692      -0.23122321      -0.40251199
O        0.09328384      -0.85762329       0.39234009       0.43252964      -0.70093801      -0.39779802
C       -0.94368420      -0.68635534       1.27645172      -1.36980787      -0.41090003       1.73477797
C       -1.21612384      -2.04121395       1.99409115       0.81455652       2.24189662      -1.86820842
O       -1.44455864      -3.06003729       1.42015930      -0.34446953      -1.27591562      -0.30384102
O       -1.15279233      -1.90514370       3.30505416      -0.05163981       0.32454263       0.64459912
C        1.42436603      -0.76789221      -1.49731327       0.30874154      -0.48267367       0.38992981
C        1.65252161      -0.59826196      -2.96824107      -1.14775416       0.52445608      -1.17953750
C        0.39784377      -0.97723015      -3.85465513       0.88368415       2.81188445       0.67913207
C       -0.80880108      -0.17020555      -3.27983239       1.37643284      -1.78086389       0.61602431
C       -0.91080718      -0.53995424      -1.78746022      -0.76923415       0.76774565      -0.19879407
O       -2.19274117      -0.32458120      -1.24860216      -0.67666349       0.62397878      -0.10521710
C       -3.15654258      -1.30254242      -1.57162877       0.42696494       0.81168681      -0.52607474
H       -0.77050814       3.16063706      -0.23769875       0.12301255       0.59583126       0.32601741
H       -1.72726224       1.91243883      -1.14876804      -0.38174268      -0.46155772      -0.34082478
H        1.35861420       1.22985749       1.31196688       0.63510151      -0.94203510       0.58401631
H        2.30935083       1.56443194      -0.25339726      -0.25852503       0.40700088       0.94880024
H        3.07680729       2.86327091       1.64539479      -0.42778213       0.51276446       0.08645049
H        0.83594289       4.31315670       3.33252511       0.88797064       0.06828268      -0.06445045
H        1.02513772       2.63409131       3.34068319       0.27529337      -0.79326416       0.15192878
H        2.45900348       3.59348063       3.90204259      -0.07566986       0.13331577       0.23374604
H        1.68474664       5.39283723       0.72229315      -0.01315180       0.01218634      -0.13047092
H        2.66667953       5.58656827       2.16610160       0.20921619       0.65035955       0.64390641
H        3.47285536       5.05664231       0.70130132      -0.38254945      -0.09551205      -0.12630425
H       -0.72132629       0.01598743       2.08394406       0.52121544       0.49972611       0.21954612
H       -1.95000206      -0.35536701       0.92582618       0.65617460      -0.14632524      -0.63593015
H       -1.37988781      -2.78489197       3.60889989      -0.21244259      -0.94923597       0.94501577
H        2.33636284      -0.43842184      -1.02593434       0.70958180      -0.09416105       0.77163233
H        1.26688739      -1.83268779      -1.32328473       0.20674752      -0.37332769       0.53193228
H        2.42382680      -1.30172311      -3.30880325       0.71189837       0.42842576       0.19384517
H        1.94015386       0.48828746      -3.03141391       0.01872369      -0.65210279      -1.03239673
H        0.60935749      -0.71704130      -4.91420905      -0.13243649       0.01469471       0.20233596
H        0.23543993      -2.03688754      -3.82306174      -0.27647319      -1.07003917       0.23387465
H       -1.69330647      -0.63143944      -3.67994168      -1.03928531       0.41893688      -0.80756863
H       -0.67460504       0.88125791      -3.46017322      -0.28335709       0.89719614      -0.27351703
H       -0.82204497      -1.58874729      -1.82633116       0.38213187      -2.01965928       0.21979863
H       -3.98362917      -1.16157099      -0.89646444      -0.57572538      -0.11792060       0.82952440
H       -2.70048529      -2.28446434      -1.47712864      -0.04737146      -0.79559117       0.14143194
H       -3.60925189      -1.18709674      -2.57911863       0.33827945       0.02702992      -0.20021331
42
Properties=species:S:1:pos:R:3:forces:R:3 compound=1906873439 mol_or_rad=rad rad_num=37 graph_name=1906873439_rad37 energy=-20027.027397655103 pbc="F F F"
C       -2.36007410      -0.64029069      -2.92442154       1.96328622      -1.61153591       1.33562748
C       -2.32735540      -0.23601290      -1.41003860      -0.16731281      -0.68745738      -1.42690710
C       -3.46984083      -0.99115171      -0.83533175      -2.46824907       1.08088668       0.85283134
C       -2.62694616       1.25793793      -1.31732158       0.81923533       1.56146660       0.07693275
C       -1.29095113       2.01464597      -1.39299228       0.70683190       1.97301416       2.00658165
C       -0.41741610       1.77361345      -0.11915258       0.63599928      -1.74208719      -1.78955582
C       -0.44014315       0.27615887       0.33084404       0.30890199       1.73546109      -0.36648065
C       -1.29523104       0.26375566       1.56339227      -0.54873171       0.96648074       0.57143414
O       -1.83247663      -0.70933905       1.97287595      -1.08001100      -1.76968333       0.74126455
C        0.93046783      -0.17197081       0.85066520       1.36625574      -2.36859524       1.23985618
C        1.28881370       0.48406566       2.20349538      -0.61339846      -0.19829248       0.11879755
C        2.46437316      -0.11460529       2.99218206      -1.07582482      -0.68853357      -0.08614712
C        3.69995897      -0.37527107       2.10211551       1.14092397       1.84460446       0.99238082
C        3.45389867      -0.68290614       0.67856149      -2.37775759       0.32833841       0.89917491
C        2.22948607      -0.08027154      -0.00141057      -0.07573795      -0.25603064      -0.30873558
O        2.11463362      -0.65704663      -1.28544945       0.48323532      -0.67815463      -0.14780981
C       -0.98074922      -0.64560575      -0.75978512       0.05385849       0.02852865      -1.25437719
H       -3.17226075      -0.25216334      -3.46375216      -1.66510162       0.86561771      -0.81043793
H       -1.44226149      -0.33740964      -3.39062913       0.86388380       0.66738599      -0.74737835
H       -2.35378268      -1.75278953      -3.08301961      -0.13950856       0.47707565       0.41743636
H       -4.37778853      -0.45267056      -1.18444232      -0.14627049      -0.12313319       0.00562560
H       -3.53544803      -0.88406526       0.25172499       0.12627342      -0.45098180       0.34586432
H       -3.67060250      -2.00237230      -1.17579186       0.63401627      -0.76368812       0.06975982
H       -3.11564234       1.58497078      -0.36850776       0.00802334      -0.47756190      -0.12563556
H       -3.30700348       1.58783404      -2.13571822       0.17042871      -0.20567665       0.24571332
H       -1.30689548       3.15955604      -1.38317949      -0.71330749      -1.12568210      -0.69410245
H       -0.68954905       1.70302176      -2.21217521       0.45588515      -0.34748175      -1.47698620
H       -0.77251710       2.41031148       0.64290409      -0.63167992       0.91960665       1.43852189
H        0.64984888       2.04469591      -0.24141402      -0.30032633       0.34756543      -0.52465462
H       -1.42318501       1.23028098       2.17007317       0.17884106      -0.33110876      -0.71326807
H        0.81354240      -1.28476246       1.02942224       0.00222955       0.69862842       0.03614017
H        1.55274477       1.51086790       1.96501932       0.00333710       0.84233877       0.05707407
H        0.36104703       0.51694207       2.83060422       0.94635480       0.02355395       0.03511022
H        2.61418034       0.59148048       3.85725780       0.46427934      -0.69080449      -0.49094019
H        2.14122552      -1.11936102       3.40156465       0.14397124       0.75628086      -0.11759917
H        4.37063925      -1.03121390       2.68096533       0.04742078      -0.60151166      -0.50841587
H        4.35202030       0.56828383       2.09037806      -0.56992872      -0.28207285       0.11163061
H        4.13819596      -1.23024589       0.09551873       0.98590424      -0.75987285      -0.96523778
H        2.43570671       0.98485135      -0.09316419       0.20829126       0.94304212      -0.26506210
H        1.62385890      -0.10713269      -1.90562219      -0.15041349       0.39523390       0.10878845
H       -1.13900161      -1.65888146      -0.40880948       0.24011497      -0.50217821       0.59489068
H       -0.22144195      -0.75748401      -1.56906358      -0.20781386       0.20547251       0.50837701
30
Properties=species:S:1:pos:R:3:forces:R:3 compound=52258866 mol_or_rad=rad rad_num=22 graph_name=52258866_rad22 energy=-20842.56390057433 pbc="F F F"
C       -2.77598962      -2.44313797       1.84821948       0.91136126       0.35496600       0.22423546
C       -1.27458901      -2.06882401       1.90338502       1.80464200      -0.31145346       0.03340657
C       -1.02457722      -0.79200415       2.68084752      -0.86518443      -0.48963031       0.57914268
O       -1.53330710       0.24299496       2.33473671       0.11688314       0.69200557       0.71789545
O       -0.27347915      -0.92751805       3.80115172      -0.17035192      -0.65649131      -0.87711710
C       -0.34156872      -1.81778827       0.67260824       0.47727141      -0.69139885      -0.11431699
O        0.77497621      -2.60704093       0.66815911      -1.81478891      -1.18454432       3.10399744
C       -0.21856419      -0.66635201      -0.16255180       0.88153064      -1.52899497       0.40074346
C       -1.30596776       0.15929777      -0.28689264      -0.46933539       2.02932142      -1.82284359
C       -1.25612469       1.33247674      -1.00742456      -1.22803068       1.24741847       0.43681469
C       -0.05549717       1.80107507      -1.60701469       0.64043160       1.10502887       0.24649332
C        0.24370315       3.13699831      -2.11418581      -1.87131814      -1.89697791       1.03784643
C        1.45851447       3.49400130      -2.52955381       1.65308923      -0.40240434      -0.75741100
C        2.51233613       2.55445553      -2.58847394      -0.41203883       0.36127258       0.53026809
C        2.32776191       1.31090246      -2.09148145      -0.48658888      -1.64005955       0.45180414
C        1.05758660       0.92833097      -1.52047504       0.83223048      -1.27199342      -0.20238800
C        0.96124860      -0.33138614      -0.83899048      -0.81005341       1.90578727      -0.71384061
H       -2.95951792      -2.98562795       0.94763354      -0.37786568      -0.60743823      -1.15354419
H       -3.05712786      -3.11906033       2.68540361       0.14336227       0.46469055      -0.03659183
H       -3.35561297      -1.52604326       1.84827433      -0.62092580       0.31161368       0.04195696
H       -0.77620433      -2.90292902       2.42445975       0.19923343       0.13967680      -0.11124565
H       -0.23055755      -0.04952583       4.18777366       0.16237226       0.81902621       0.43859483
H        1.24366976      -2.54152923      -0.12396767       1.22618953       0.37310988      -2.34318371
H       -2.20512182      -0.17891900       0.11726108      -1.70183736      -0.22348761       0.78390379
H       -2.16459202       1.99831860      -0.95751648       0.79087788      -0.55633598      -0.37737691
H       -0.46793070       3.91874208      -2.11042816      -1.48643646       0.69052515       0.11798331
H        1.63512735       4.48843326      -2.87543345       0.16048492       0.97682844      -0.25339500
H        3.46925923       2.88700207      -2.88175452       1.40551645       0.32378653      -0.73982256
H        3.10597709       0.51872247      -2.10203866      -0.10431853       0.59393924       0.04666008
H        1.85614022      -0.89569657      -0.85812935       1.01006697      -0.91594629       0.31111166
41
Properties=species:S:1:pos:R:3:forces:R:3 compound=1932605595 mol_or_rad=mol rad_num=mol graph_name=1932605595_mol md_walltime=239.20274376869202 energy=-15955.663062478214 pbc="F F F"
C       -1.32683530       1.04978918      -3.96256791       0.14577842      -1.44571614      -0.72576109
C       -1.54654490       0.36738570      -2.61365387      -0.09036794      -0.58249118      -0.06000798
C       -0.31894478      -0.35827841      -2.06364819       0.90148787       0.31394054       1.97612481
C        0.04946609      -0.12085605      -0.52090879      -1.17574462      -0.05193750      -1.01996334
C        1.17208748      -0.99929423       0.00260968      -0.53992723      -1.16158738       0.71014071
C        1.56223417      -0.83979108       1.49965867       0.04020763      -2.51009497      -0.86928784
C        0.48889600      -0.79626968       2.53271181      -0.00272072      -0.21076073      -0.14968701
C        0.65899301      -1.14284552       3.80645524       0.39761773      -0.14808182       0.19277214
C        1.93372924      -1.72019104       4.30080886       1.66897353      -0.95547150      -0.50791975
C        3.13488639      -1.57313134       3.31567811      -2.98148017       1.55588353       0.35762776
C        2.61919570      -1.91580731       1.92955641       0.27491623       0.34320683       0.17117200
C        0.27426282       1.36416402      -0.26863245      -0.58265595      -1.33775017      -2.21568604
C       -0.79698148       2.16610011      -1.00477829       0.16300740      -0.96846132       1.27375458
C       -1.95752792       1.34785087      -1.55066701      -1.05114421       1.61123111       0.19137184
C       -2.99517433       2.34072131      -2.04573169      -0.74125011       1.60328034       0.03483456
H       -1.09728781       2.05959126      -3.74850849       0.36603656       1.68550390      -0.24363154
H       -0.46524129       0.66271356      -4.52207932       0.23626424      -0.35297596       0.04390461
H       -2.17210240       0.97788305      -4.67905732      -0.05915177       0.21485460       0.44198354
H       -2.38123338      -0.34950629      -2.69418402       0.06757646      -0.16581265      -0.17015531
H       -0.46725963      -1.40374571      -2.07922417      -0.05992771      -1.78694204      -0.65596163
H        0.57476196      -0.10754824      -2.60002814       0.88175025       0.13850714      -0.88725337
H       -0.90975950      -0.42693776      -0.03360416       0.61002695       0.13756351       0.33534403
H        2.11771639      -0.85125553      -0.51634665       0.29335948       0.21612778      -0.64090660
H        0.90748166      -2.05812769      -0.14286361      -0.11911675      -0.22848559      -0.26930231
H        1.99656713       0.09789436       1.46585039       1.51765789       2.55585176       0.50108288
H       -0.47356152      -0.46786676       2.21815722      -1.07336487       0.63833883      -0.29298168
H       -0.11757316      -0.98477167       4.55129872      -0.44785597      -0.12710107       0.04324365
H        2.23221902      -1.34310054       5.25162073       0.14252575       0.85895258       1.34783768
H        1.87783434      -2.80025716       4.50532768      -0.59770374      -0.38739141      -0.01508850
H        3.34257690      -0.49722383       3.27522455       0.48868204       0.33686441       0.10339544
H        4.02515986      -2.05525575       3.64082475       0.97802231      -1.01082891       0.36793628
H        3.57130773      -1.97472415       1.37751038      -0.53351527      -0.01341148      -1.16912376
H        2.08412022      -2.88597227       1.94563347       0.36145942      -0.11824560      -0.21768648
H        1.25840532       1.65532116      -0.61161944       0.82713084       0.15485356       0.05949140
H        0.13913416       1.52932387       0.74843885       0.29655306       0.54689473       2.45822283
H       -1.15734422       2.79194958      -0.22458493      -1.00537316       1.21429543       0.61361371
H       -0.34442934       2.83043071      -1.70224043       0.32638145       0.68285667      -1.35476952
H       -2.44690419       0.75557021      -0.77149413       0.20197966       0.08420514       0.57242393
H       -3.11945827       3.28715819      -1.39389946      -0.04320055      -1.49525707      -0.34147455
H       -3.98631610       1.87919935      -2.24786846       0.14666638       0.14142325       0.12805389
H       -2.64008311       2.77983064      -2.99027927      -0.23404664       0.02195733      -0.12381474
33
Properties=species:S:1:pos:R:3:forces:R:3 compound=2218513042 mol_or_rad=rad rad_num=25 graph_name=2218513042_rad25 energy=-22916.189716587145 pbc="F F F"
O       -2.53014367      -1.79398591      -0.32642932      -0.19047740       0.94793874      -1.95557748
C       -1.73147928      -0.78532472       0.29794231       0.92767061      -0.95274584      -0.14054546
C       -0.38573564      -1.48278946       0.69223189       0.07742837       0.24454174       1.58404260
C        0.72986382      -0.49260991       0.94230443      -0.41398899      -1.20379430       0.72848572
C        1.89660676      -0.80580567       1.89257387       0.38397475       0.98778985      -1.14387470
C        1.67785182      -1.85306096       2.80355664       0.44702916      -2.31937425       1.72269558
O        0.59679759      -1.66641344       3.63328097       0.18399803      -0.94868000      -0.04102183
C        0.01442746      -0.44039744       3.33073046       0.73924477       1.98272375      -0.22309404
C        0.86992607       0.20332724       2.23040935      -1.28598344       1.22856016       1.37635653
C       -1.44603712       0.55355334      -0.40453454      -0.62922599      -1.00108905      -2.04599682
C       -1.62523566       1.84114799       0.08571556      -0.98598180       1.37187839       0.32683978
C       -1.48337162       3.00068841      -0.71563856      -0.33530218      -0.56500369       2.30917624
C       -0.99930710       2.95107745      -1.98282279       0.20330814       1.30496005      -0.91803916
C       -0.64773748       1.73513119      -2.46124957      -0.81151075      -1.53556292       1.13024908
C       -1.02302544       0.58594125      -1.74916799       0.63840632      -1.60085126      -0.27401894
O       -0.82128408      -0.53689133      -2.63393143      -1.32295029       1.71541210       1.94198504
C       -0.08485468       0.02375724      -3.67095315       3.22270442      -2.11622847       0.42579655
O       -0.07818718       1.42471308      -3.61563819      -0.46642548      -0.06031456      -1.82627767
H       -2.50127587      -1.65801174      -1.31144250       0.10402413      -0.30717595       0.86650735
H       -2.33287618      -0.63409502       1.17882421       0.06257570       0.81905285       0.96377252
H       -0.03018756      -2.23048738      -0.02173903      -0.35061697      -0.02631684      -0.61241719
H       -0.55951819      -2.04877134       1.64703064      -0.08773896       0.06583002      -0.86290131
H        0.93961476       0.05782031       0.09358340       0.94516089       1.41205704      -1.95411330
H        2.91188468      -0.52404918       1.63597154       0.35172682       0.08758006      -0.34144568
H        2.10000060      -2.86541862       2.76064990      -0.24704031       0.13248221       0.21063051
H       -0.05114734       0.23914276       4.18600609       0.21677739      -0.10075287       0.65039007
H       -0.98329722      -0.50487424       2.94288998      -1.18583205      -0.67223011      -0.02628753
H        1.01325026       1.28784478       2.37906825       0.28030923      -0.25091286      -0.54191332
H       -2.09945285       2.04301905       1.04307140       0.15361710      -0.42303975       0.51393912
H       -1.73118986       3.96197147      -0.27482178      -0.17915035       0.20550619       0.11265494
H       -0.99137211       3.83142586      -2.59528415       0.43410865       0.64772959      -0.45837335
H        0.98310832      -0.31665964      -3.43877756      -0.50260503       0.41138722      -0.74669250
H       -0.39321057      -0.45401209      -4.59909875      -0.36668528       0.49948215      -0.75200358
41
Properties=species:S:1:pos:R:3:forces:R:3 compound=229586593 mol_or_rad=mol rad_num=mol graph_name=229586593_mol energy=-20011.021459961972 pbc="F F F"
O        2.63684176      -1.99800865      -2.69226519      -1.03089204       1.93029218       0.28361770
C        2.01388361      -1.11784632      -2.09409075       2.07660087      -3.46596253       0.21251503
C        1.45630334       0.22316079      -2.38206724      -0.67431303       1.17481342       0.33077906
C        1.09651856       0.26709335      -0.82880909       0.02783558       2.45868321       0.13088445
O       -0.14610376       0.63769038      -0.29354612       0.67206882       1.14286467      -0.42553690
C       -0.22428599       2.02017129       0.13454330      -1.98314170      -1.51146037       0.79066717
C       -1.64492471       2.14894702       0.71812713       1.28127021       2.07667540       1.95555556
C       -2.18551621       3.61606313       0.78473810       0.57775582      -0.61668858      -0.55940286
C       -1.72693555       4.40439569       2.05386156      -2.41587218      -0.98703445      -0.66497089
C       -3.08507556       3.94456382       2.72073544      -0.24855436       0.26243281      -1.38999655
C       -3.67943051       3.59997212       1.26024512       2.01901997      -0.33893446       0.82618321
C        1.48693676      -1.17216140      -0.63912243      -1.20568531      -0.36417493      -0.46692216
C        0.22498367      -2.13558896      -0.59850140       0.49390397       0.31132435      -1.00421231
C        0.58481506      -3.61185925      -0.61739773      -1.29366002       0.77918760       0.53953480
C        1.64601070      -3.88912455       0.37030232       1.91391945      -1.72334371       1.74099585
C        2.82728908      -2.92270159       0.33748865       0.20651573       0.43355859      -0.20518692
C        2.38366102      -1.49271215       0.54128872      -0.55623145       0.35753386       0.34817844
H        2.13699126       1.06259112      -2.57790856       0.47255855      -0.26162516      -0.43129342
H        0.71232309       0.25324062      -3.18310806      -0.58846207      -0.13791110       0.00471910
H        1.88607153       1.01626136      -0.46006421      -0.67288183      -1.11225402       0.22801495
H       -0.11380225       2.77958678      -0.63474746       0.40995778       0.02738806      -0.92762639
H        0.47810690       2.21170615       0.94548135       0.71332098       0.05539380       0.13202223
H       -1.64901765       1.75390966       1.76525935       0.02032787      -0.12656246      -0.44928424
H       -2.33431048       1.57050580       0.18137501      -1.12748565      -1.19120535      -1.36071069
H       -1.92311799       4.08396179      -0.18978361      -0.42692343       0.12060739       0.10590809
H       -0.88895660       3.97043932       2.52548742       1.71331729      -0.22686623       0.77864648
H       -1.66551086       5.49178542       1.93187209       0.14485218       0.10699431      -0.04525874
H       -3.58098609       4.78073532       3.24996095      -0.20750852      -0.61849167       0.34758405
H       -2.97183413       2.98514420       3.26730786      -0.12035815       0.62846190       0.37366038
H       -4.20723579       4.43614186       0.82301793      -0.76077426       0.31033151      -0.18700586
H       -4.14191160       2.59097095       1.09293732      -0.23550970       0.83443577       0.26118722
H       -0.44204988      -2.01628436      -1.47772436      -0.07544183       0.69835360       0.39397096
H       -0.29603848      -1.94589118       0.33275801      -0.50294993       0.56577392       0.35708631
H       -0.31432064      -4.11591882      -0.20069266      -0.02617383      -0.30369998      -0.92378801
H        0.81059233      -3.88587499      -1.65723312       0.20340674      -0.50818069       0.09897315
H        2.06361342      -4.89395112       0.15292614      -0.02061934      -0.04638445       0.09937137
H        1.27562970      -4.01417410       1.46169076       0.11657376       0.54449715      -1.36631473
H        3.58519754      -3.19453675       1.06134773       0.48469471      -0.35848854       0.48670485
H        3.28283615      -2.89179717      -0.65530255       0.32409516      -0.66643370      -0.27249527
H        1.72719926      -1.47117777       1.47267581       0.79656366       0.57775453      -0.55189089
H        3.21324112      -0.71872172       0.55594995      -0.50805237      -0.83654935       0.40223825
32
Properties=species:S:1:pos:R:3:forces:R:3 compound=51814642 mol_or_rad=rad rad_num=24 graph_name=51814642_rad24 energy=-20893.76162715675 pbc="F F F"
O       -2.07397766       0.44153534      -3.09318223      -0.10087091       0.78322242      -2.00415528
C       -2.11616236       0.00301563      -1.97647417      -0.76122993       0.85783567      -2.18658077
C       -3.30567466      -0.43656158      -1.29238163      -0.77929336      -0.28907404      -1.56096662
C       -4.61553234      -0.62776723      -1.72858490      -0.29075920      -0.32114178       1.20538202
C       -5.53236128      -1.18085572      -0.83286006       2.32309549       0.21677318       0.45879494
C       -5.14228709      -1.54197798       0.46280051       0.71115015       0.56732170       0.63940364
C       -3.85987651      -1.32582838       0.89408196       2.24285529       0.74852969      -1.30304889
C       -2.88207594      -0.84135793      -0.06160986      -0.44933541      -1.16716597       3.23275835
C       -1.47509528      -0.73286201       0.06158068      -0.25834056       0.30998134       0.04271548
C       -0.90971817      -0.13452800      -1.15642699      -0.05242520       0.83415625       0.74102576
C       -0.19237319       1.25529150      -0.98500797       0.42496145      -2.27462936       1.02075783
C        0.90733138       1.04537341      -0.02690614       1.99399283      -0.04479673      -0.68919477
C        1.98793642       0.79515765       0.50812482      -1.56192091       1.05913917      -0.97723045
C        3.30282012       0.61262587       0.98962512       0.29217368      -1.38692060       0.87757455
C        3.56376331      -0.47997124       1.83998918       2.87536164       0.72755948      -0.00854037
C        4.91454511      -0.76855860       2.25288639      -3.01249540      -0.87384058       1.16965171
C        5.99581415      -0.03620229       1.82550002      -0.91090011      -0.19241872      -1.10083507
C        5.73510418       0.98715790       0.93632253      -0.81908230       1.40352341      -0.47869862
C        4.41455803       1.35023674       0.59172597       0.95793299       1.10673446      -0.75639846
H       -4.95893294      -0.40273423      -2.70101789      -0.11699596       0.58290075      -1.42664135
H       -6.52484956      -1.32535062      -1.05248410      -2.66801012      -0.33906316      -1.08102545
H       -5.83743821      -1.89858683       1.18739482      -0.99693407      -0.44479999       0.49572246
H       -3.40215797      -1.40730391       1.86036299      -0.55087131      -0.71214113       1.12418334
H       -0.88130613      -0.76722098       0.92960477       0.57540496      -0.50648603       1.57362725
H       -0.25350105      -0.73654641      -1.73645188       1.14092994      -1.16486939      -0.48075104
H       -0.89083047       1.80983827      -0.42094913      -1.39599640       1.70420000       0.10574962
H        0.05252949       1.62039565      -2.00220538       0.15458577       0.30412962       0.48132661
H        2.76579349      -1.09644556       2.14645434      -1.06331421      -0.90628215       0.59793195
H        4.96027799      -1.56141142       3.02764067       0.51409948       0.09485454      -0.54224997
H        6.98754475      -0.37643800       1.93819401       1.47856086      -0.29717988       0.76980719
H        6.55193505       1.58496914       0.52118719       0.04084467      -0.00681979      -0.01786541
H        4.26273230       2.24333848      -0.04146374       0.05819646      -0.37318262       0.08308320
43
Properties=species:S:1:pos:R:3:forces:R:3 compound=2191237495 mol_or_rad=rad rad_num=21 graph_name=2191237495_rad21 energy=-24109.082113602817 pbc="F F F"
C        0.27711122       2.81587186      -2.57171520       0.54390996      -0.82718175       1.60557852
O        0.49342395       1.81047488      -1.64294128      -0.68250196       0.35571864      -1.08848152
C        0.20128332       0.48388839      -2.08023724      -1.24207913      -1.52222525       0.62945419
C        1.48407904      -0.33812755      -2.04072627      -1.13920378       0.43516020       1.51236566
C        2.54634216       0.27609670      -2.65985250      -0.84063745       0.69735229      -0.19739433
C        3.79611157      -0.17292326      -2.47800944       1.93970508      -1.89491505       0.80868584
C        4.09010136      -1.28403312      -1.65770857      -1.91145983       0.93118481      -0.44892095
C        3.02619302      -1.89287918      -0.99257376       1.01154108      -0.73682869       0.46052516
C        1.73076946      -1.40520995      -1.15585973      -1.76278633      -1.09949681       0.39206532
C        0.60711547      -2.28829307      -0.48196397       0.10254693       3.10642093       1.11959609
C        0.26717400      -1.95993841       1.03936148       0.35619753       1.34156174       0.04562468
O       -0.51966887      -2.90964952       1.76598209      -0.85156545       0.07136119      -1.56738240
C       -0.38891448      -0.54367225       1.09923537       2.05440205       0.12832344       0.58420178
C       -0.61150170      -0.06454629       2.53769262      -0.77988182      -0.53707749      -1.26176705
C       -1.82323394       0.87194918       2.34239596       1.29999924       0.62738318       0.99411569
C       -2.54192465       1.35380861       3.59412502      -0.47977644       1.12125936      -0.09258175
C       -2.39993884       2.84171434       3.10706299      -1.59959288      -0.65382592      -2.08261977
C       -1.48296413       2.35982955       1.95488480      -0.54130465      -1.76996595       1.14961361
C       -2.60646360       0.09468815       1.35699246      -0.58016362      -0.27940719      -0.27804792
O       -1.64575062      -0.44882258       0.50229714      -0.26960485      -1.21089730      -1.71725586
H        0.76150422       3.73432700      -2.25295603      -0.12641042       0.34234821      -0.29367069
H       -0.23466941       2.59158710      -3.50010213      -0.09350998       0.02500322      -0.30442555
H       -0.63557104       0.02198801      -1.44466809       1.06045435       0.79152785      -0.50148108
H       -0.21110417       0.47789380      -3.10230169       0.08956867       0.29047071      -0.20736212
H        2.37846363       1.20057025      -3.17848428      -0.12052623       0.51321859      -0.68006537
H        4.61389731       0.27147910      -2.97059511       1.21426332       0.89867730      -0.79447653
H        5.09044807      -1.60937481      -1.62166719       1.44898712      -0.68124918       0.37628101
H        3.20459136      -2.78665534      -0.32511117      -0.16249235       0.83488526      -0.63055026
H       -0.33207149      -2.14356854      -1.02960192      -0.06234593      -0.72114911      -0.24532985
H        1.06897851      -3.22129358      -0.47373256       0.04392751      -2.52591178      -0.34501591
H        1.23008087      -1.84357409       1.64317146      -0.85661262      -0.35171559      -0.72513424
H       -1.43555841      -2.91900158       1.33899070       1.32991477       0.05124190       0.57186366
H        0.36122386       0.12594770       0.55537737      -0.87671624      -0.31388991       0.53326072
H       -0.80106859      -0.93826544       3.16892794      -0.56294374      -0.18891221       0.18642570
H        0.29892711       0.33658256       2.90040805       1.08838819       1.21887222       0.71949100
H       -1.95236913       1.20416439       4.48178288       0.34021749      -0.38400510       0.82864003
H       -3.56581291       0.94992325       3.73996998       0.15473954       0.24806046       0.08037895
H       -3.36223620       3.26027435       2.72532617       0.28552056      -0.04328506       0.34039946
H       -1.88919499       3.57487508       3.68491738       0.26802707       0.73812887       1.27939674
H       -0.49100942       2.53198767       2.26374310       1.87637224       0.35739462       0.37126710
H       -1.50162337       2.59990165       0.91443229      -0.72744980       0.62280618      -1.15630049
H       -3.18838461      -0.67855100       1.88083887      -0.10935633      -0.48166732       0.13291253
H       -3.32510365       0.64037993       0.73848923      -0.14199119       0.47001216      -0.08630734
38
Properties=species:S:1:pos:R:3:forces:R:3 compound=1896316062 mol_or_rad=mol rad_num=mol graph_name=1896316062_mol energy=-18942.532337078996 pbc="F F F"
C       -1.40474713      -3.40404408      -3.43537051       3.27689632       0.78504478      -0.64282175
O       -1.34954597      -2.03448548      -3.20195122      -0.09425526       1.48142562       1.32455796
C       -1.31387095      -1.76020343      -1.81388372       1.13960829       1.40195679       0.00484680
C       -1.33965068      -0.29528937      -1.37024395       0.05354295      -4.01586531       2.25166635
C       -0.01585736      -1.11305904      -1.30009200      -1.09804305       0.61389122      -0.72899674
C        0.35479989      -1.26131743       0.12944368       0.35436242      -0.39880693       1.89985319
O       -0.32876371      -1.80950644       1.01000260       0.43644195       0.57430914      -1.87796842
C        1.63344043      -0.52409999       0.52686011      -0.07450472      -1.13701369      -0.86763652
C        1.44214730       0.99076220       0.37437721       1.30398257      -0.65936162       0.87495375
C        2.31070917       1.79647048       1.35503302      -0.38604498      -0.04881973      -0.42679612
C        0.80763258       1.82318592       1.47789646       1.28102823      -1.43431360       1.08696020
C        0.21742850       1.19887209       2.76169727       0.24834693       0.15950236       1.24786218
C       -1.30197612       1.19171140       2.92270338      -0.32189804      -1.23764192      -2.61932959
C       -1.92660429       2.47018073       2.38228570      -2.16976842      -2.57636605      -1.01055820
C       -1.34079745       2.68835438       1.00909597      -0.71899153       2.80310272       0.46802544
C        0.10558374       3.05172799       1.06754698       0.87558080       0.75275970       0.32294888
H       -1.38551758      -3.55909755      -4.52021134       0.03590515      -0.12009303      -0.21279566
H       -2.30662707      -3.69357103      -3.04092819      -2.59905408      -1.97027158       1.20756018
H       -0.48617483      -3.86978593      -2.95446516      -0.90301045      -0.29435673      -0.38945471
H       -1.64802630      -2.50485355      -1.07204897      -0.53281614      -0.06692372      -0.54293202
H       -1.73733592      -0.16539374      -0.34973356      -0.28990834       0.27115995      -0.50304019
H       -1.47712265       0.44468731      -2.06319174      -0.22577242       2.17954451      -2.09034933
H        0.67870836      -0.78967605      -2.10250120       0.14484142      -0.40318384       0.69404845
H        1.93447622      -0.84773245       1.54569289      -0.29146473       0.33192990      -0.23838358
H        2.41198148      -0.98043288      -0.16663966      -0.23228872       0.97796052       0.41788387
H        1.37352969       1.32644157      -0.67115166      -0.10741580       0.13986708       0.23373431
H        2.76123707       2.71730789       0.98473369       0.29295372       0.14627261       0.00818508
H        2.89076377       1.22642573       2.10490748      -0.12227050       0.20771289      -0.30836024
H        0.58383338       0.17387704       2.98956599       0.12568342       0.36816905      -0.34119859
H        0.54373796       1.83240196       3.63026140       0.40535589      -0.14907327      -0.50086400
H       -1.72314091       0.30489218       2.36222036       0.27298813       0.57311459       0.08720942
H       -1.59218189       0.99023464       3.91740651      -0.21803303      -0.11632454       1.84639813
H       -3.07021233       2.34460205       2.35809091       1.19845986       0.16586730      -0.12527706
H       -1.74914543       3.21369810       3.08856466       0.62033367       2.25777954       1.19903309
H       -1.71765998       3.55743717       0.49309593      -1.39615433       0.67468792      -0.20282767
H       -1.54850898       1.87516639       0.35861680       0.02611632      -1.30931287      -0.71626952
H        0.32772692       3.91487659       1.82396490      -0.50017987      -1.11694666      -1.16064513
H        0.42739155       3.35691895       0.04905526       0.20213740       0.19697222       0.32924011
46
Properties=species:S:1:pos:R:3:forces:R:3 compound=2036301334 mol_or_rad=mol rad_num=mol graph_name=2036301334_mol energy=-21112.50945688273 pbc="F F F"
C       -1.54316685       3.62780689      -0.37609454      -0.09620099      -0.99586330      -0.39555017
C       -0.45552426       2.64976988       0.11750846      -0.80949892       0.03590943      -0.67785795
O       -0.24521657       1.61988127      -0.89054091      -0.01402378      -0.66089591       1.36773303
C        0.75141439       0.56229906      -0.50124099       1.62176786       3.14833004      -0.80797275
C        0.41626188       0.12632924       0.95783116       1.62771424      -0.23238438      -2.35900805
O        1.13827449       0.27837865       1.90718102       0.25814315       0.26802890       0.55096511
C       -0.81726889      -0.60375325       0.89325504      -2.38174288      -0.57355102       2.05182006
C       -0.83826863      -2.12829973       1.02386240       0.82459427      -0.61176501      -0.60097350
C       -1.83203774      -2.14733065       2.13880367      -1.65524246       1.34374091       1.16759202
C       -1.45162935      -2.85529353       3.43423791       0.34475398       0.69086584      -1.27380627
C       -3.28435419      -2.42960318       1.70381151       1.00198846      -1.61320834      -0.12181744
C       -1.67692684      -0.56887075       2.17852501      -0.80260566       0.24094416       0.17163216
C        2.13055263       1.28991965      -0.66418217       0.33107683      -0.60051345       0.63139729
C        2.45363435       1.60979948      -2.12150107       0.24913223      -0.25201366       1.19049367
C        2.56132242       0.28329366      -2.84485330      -1.59094080       1.82445641      -2.45999211
C        1.21485190      -0.45812911      -2.93663769       2.38122773       0.44494158       1.78837382
C        0.20031372       0.06845844      -3.87318950      -0.21524902      -0.04012116      -1.28870938
C        0.69691352      -0.60507982      -1.50348466      -1.68524844      -0.72191383       0.61421263
H       -2.17136125       3.90029902       0.46481341       0.03760674       0.89717689       0.67620328
H       -1.15779624       4.49600710      -0.94952815      -0.17471453      -0.19401413       0.19324243
H       -2.29513437       3.07566322      -0.96745965       0.33465717      -0.08523527      -0.50359865
H        0.45645971       3.22106402       0.29093605       0.54678697       0.02471663       0.11486418
H       -0.80084238       2.28885720       1.12585701       0.32946086      -0.48809286      -0.65754780
H       -1.39131036      -0.25341275       0.07249402      -0.61541765       0.30376805      -1.12099388
H       -1.13672325      -2.67725368       0.14473691       0.03278164      -0.39273039      -0.83727592
H        0.10580136      -2.47532318       1.39261891       1.11086419      -0.55195810       0.05021359
H       -0.43379277      -2.53500768       3.69895603       0.19085710      -0.19481285       0.28832640
H       -1.47629753      -3.92980611       3.22886045      -0.06804133      -0.46551451       0.52363256
H       -2.14289535      -2.50444886       4.19847976      -0.29858755      -0.35260425       0.60489435
H       -3.54903021      -3.50306179       1.42476578       0.60790690       0.83992716       0.11497070
H       -3.94911998      -2.16809002       2.50750547      -0.72606444       0.45679360       0.65025541
H       -3.42804595      -1.78249639       0.85902148      -0.80090415       0.39463137      -0.93054914
H       -2.62656497       0.01274346       2.01938665       0.53253044      -0.34575835       0.44052706
H       -1.10975053      -0.17361131       3.03026212      -0.02684274      -0.03001370       0.21920807
H        2.22486769       2.18659940      -0.07891207      -0.64493171       0.91956313       0.61632094
H        2.93571516       0.72144266      -0.18105821       0.14107246      -0.71831715      -0.21197874
H        1.64671965       2.25878317      -2.43596283      -0.53645443       0.23467357      -0.77729263
H        3.38271196       2.21551272      -2.20357956      -0.08488533      -0.30692145       0.09088002
H        2.89944595       0.49579615      -3.86677827       0.37987277      -0.23814085      -0.36437343
H        3.28299582      -0.28819711      -2.34777168       1.46067462      -1.38342194       0.87539381
H        1.44171158      -1.46147381      -3.26302958       0.15059197      -0.88412080      -0.21241308
H        0.46785014      -0.10963181      -4.92227664       0.24912134      -0.42694171      -0.26971930
H       -0.71289152      -0.49450578      -3.67396024      -0.71615987       0.23204430      -0.19037254
H        0.05260787       1.13465052      -3.87948206      -0.46698109       0.95040513       0.69971357
H        1.13022974      -1.50009391      -0.95615200      -0.28970708       0.62850730      -0.71357394
H       -0.36849505      -0.78085024      -1.75285112      -0.06389597      -0.52748902       1.08737058
37
Properties=species:S:1:pos:R:3:forces:R:3 compound=1954019631 mol_or_rad=mol rad_num=mol graph_name=1954019631_mol md_walltime=190.0263056755066 energy=-13852.222370880967 pbc="F F F"
C       -0.76241128       3.04075221      -3.62473591       0.67381089      -0.15780730       0.15695392
C       -1.65536631       2.25848477      -2.65588274       2.04779893      -0.78810994      -1.86219679
C       -0.93616381       1.77292235      -1.39504398      -0.30155768      -1.24102660      -0.42042977
C       -2.07709093       1.52673574      -0.45585649      -0.05996584       2.08898844       0.58040958
C       -1.64301868       1.12737356       0.92954533      -2.19170592      -1.64927130       0.69141085
C       -0.78305777      -0.13337704       0.98528302       0.96912050       1.05082339      -2.93851314
C        0.44482655       0.00522790      -0.04712761      -1.04626850       1.70746405       0.25594029
[truncated: 18,943,821 more chars]
