# Supplementary material for: Transferable Machine Learning Interatomic Potential for Bond Dissociation Energy Prediction of Drug-like Molecules
Source: J Chem Theory Comput. 2023 Dec 18;20(1):164–77. doi: 10.1021/acs.jctc.3c00710 (PMC10782450; doi:10.1021/acs.jctc.3c00710)
Supplement: Supplementary file 1 — ct3c00710_si_001.zip [file ct3c00710_si_001.zip › si/CYP3A4.csv]

	Structure
0	c1cc(ccc1[C@H]2CC(=O)c3c(cc(cc3O2)O)O)O
1	COc1ccc(cc1O)c2c(c(=O)c3c(cc(cc3o2)O)O)O
2	c1cc(ccc1c2cc(=O)c3c(cc(cc3o2)O)O)O
3	c1ccc(cc1)COc2ccc3c(c2)Oc4cc(ccc4C35c6ccccc6C(=O)O5)OCc7ccccc7
4	C[C@]12CC[C@@H]3c4ccc(cc4CC[C@H]3[C@@H]1CC[C@@H]2O)OC
5	COc1cc(cc2c1OCO2)CC=C
6	Cc1cc2c3ccccc3ccc2c4c1cccc4
7	C[C@H](CCCC(C)C)[C@@H]1CC[C@@H]2[C@@]1([C@H](C[C@@H]3[C@H]2[C@@H](C[C@H]4[C@]3(CC[C@H](C4)O)C)O)O)C
8	CCCCOc1ccc2ccc(=O)oc2c1
9	CCCCCOc1ccc2ccc(=O)oc2c1
10	CCCCCCOc1ccc2ccc(=O)oc2c1
11	C[C@]12CCC(=O)C=C1CC[C@@H]3[C@@H]2CC[C@]4([C@H]3CCC4=O)C
12	COc1cc2c(c3c1c4c(c(=O)o3)C(=O)CC4)[C@@H]5C=CO[C@@H]5O2
13	CC1=C(C(CCC1)(C)C)/C=C/C(=C/C=C/C(=C/C=O)/C)/C
14	CC1=C(C(CCC1)(C)C)/C=C/C(=C\C=C\C(=C\C=O)\C)/C
15	CCCCCc1cc(c2c(c1)OC([C@H]3[C@H]2CC(=CC3)C=O)(C)C)O
16	c1ccc2c(c1)cc3ccccc3c2C=O
17	C[C@H](/C=C/[C@H](C)C(C)C)[C@H]1CC[C@@H]\2[C@@]1(CCC/C2=C\C=C/3\C[C@H](C[C@@H](C3=C)O)O)C
18	C[C@H](CCCC(C)C)[C@H]1CC[C@@H]\2[C@@]1(CCC/C2=C\C=C/3\C[C@H](C[C@@H](C3=C)O)O)C
19	C[C@]12CC[C@@]3([C@@]([C@@]1(Cc4c(cc(oc4=O)c5cc6c(c(c5)OC)OCO6)O2)O)(C(=O)C=CC3(C)C)C)O
20	C[C@]12CC(=C)[C@H]3[C@H]([C@@H]1C=C[C@]2(C#C)O)CCC4=CC(=O)CC[C@H]34
21	CC[C@H]1C[C@]2([C@@H](CC[C@]2(C#C)O)[C@H]3[C@H]1[C@H]4CCC(=O)C=C4CC3)C
22	C/C=C/c1ccccc1
23	CC1=C(C(CCC1)(C)C)/C=C/C(=C/C=C/C(=C/CO)/C)/C
24	C[C@@H]1[C@H]2C[C@]2(CC1=O)C(C)C
25	C[C@H]1[C@H]2C[C@]2(CC1=O)C(C)C
26	CCO[C@@H]1[C@@H]([C@@H]2CC[C@H]([C@H]3[C@]24[C@H](O1)OC(CC3)(OO4)C)C)C
27	CCCC1O[C@@H]2C[C@H]3[C@@H]4CCC5=CC(=O)C=C[C@@]5([C@H]4[C@H](C[C@@]3([C@@]2(O1)C(=O)CO)C)O)C
28	C[C@H](CCC(=O)O)[C@H]1CC[C@@H]2[C@@]1([C@H](C[C@H]3[C@H]2[C@@H](C[C@H]4[C@@]3(CC[C@H](C4)O)C)O)O)C
29	C[C@H](CCC(=O)O)[C@@H]1CC[C@@H]2[C@@]1(CC[C@H]3[C@H]2[C@@H](C[C@H]4[C@@]3(CC[C@H](C4)O)C)O)C
30	COc1cc(c(c2c1OCO2)c3c(cc(c4c3OCO4)OC)C(=O)OC)C(=O)OC
31	C[C@H](CCC(=O)O)[C@H]1CC[C@@H]2[C@@]1(CC[C@@H]3[C@H]2CC[C@H]4[C@@]3(CC[C@@H](C4)O)C)C
32	C[C@H](CCC(=O)O)[C@H]1CC[C@@H]2[C@@]1([C@H](C[C@H]3[C@H]2CC[C@@H]4[C@@]3(CC[C@H](C4)O)C)O)C
33	C[C@H](CCC(=O)O)[C@@H]1CC[C@@H]2[C@@]1(CC[C@H]3[C@H]2[C@H](C[C@H]4[C@@]3(CC[C@H](C4)O)C)O)C
34	COc1cc(cc(c1OC)OC)[C@H]2c3cc4c(cc3C[C@H]5[C@H]2C(=O)OC5)OCO4
35	C[C@@H]1Cc2cc(c(c(c2-c3c(cc(c(c3OC)OC)OC)C[C@@H]1C)OC)OC)OC
36	CCO
37	C[C@]12CC[C@@H]3c4ccc(cc4CC[C@H]3[C@@H]1CC[C@]2(C#C)O)O
38	C[C@@H]1OCC2[C@@H](O1)[C@@H]([C@H]([C@@H](O2)O[C@@H]3c4cc5c(cc4[C@H]([C@@H]6[C@@H]3COC6=O)c7cc(c(c(c7)OC)O)OC)OCO5)O)O
39	CC(C)Oc1ccc2c(c1)occ(c2=O)c3ccccc3
40	COc1ccc(cc1)c2cc(=O)c3c(o2)c(c(c(c3OC)OC)OC)OC
41	c1ccc(c(c1)C(=O)O)O
42	CC(=O)[C@H]1CC[C@@H]2[C@@]1(CC[C@H]3[C@H]2CCC4=CC(=O)CC[C@]34C)C
43	C[C@]12CC[C@H]3[C@H]([C@@H]1CC[C@@H]2O)CCC4=CC(=O)CC[C@]34C
44	CC1=C(C(=O)C(=C(C1=O)C)[C@H](CCCCCC(=O)O)c2ccccc2)C
45	CCC(C)(C)C(=O)O[C@H]1C[C@H](C=C2[C@H]1[C@H]([C@H](C=C2)C)CC[C@@H]3C[C@H](CC(=O)O3)O)C
46	CCC(C)(C)C(=O)O[C@H]1C[C@H](C=C2[C@H]1[C@H]([C@H](C=C2)C)CC[C@H](C[C@H](CC(=O)O)O)O)C
47	C[C@]12CC[C@@H]3c4ccc(cc4CC[C@H]3[C@@H]1CC[C@@H]2O)O
48	CC(=O)[C@H]1CC[C@@H]2[C@@]1(CC[C@H]3[C@H]2CC=C4[C@@]3(CC[C@@H](C4)O)C)C
49	C[C@]12CC[C@H]3[C@H]([C@@H]1CCC2=O)CC=C4[C@@]3(CC[C@@H](C4)O)C
50	CC[C@@H](c1ccccc1)c2c(c3ccccc3oc2=O)O
51	CC[C@H](c1ccccc1)c2c(c3ccccc3oc2=O)O
52	CC1=C(C(CCC1)(C)C)/C=C/C(=C/C=C/C(=C/C(=O)O)/C)/C
53	CCCCCc1cc(c2c(c1)OC([C@H]3[C@H]2C=C(CC3)C)(C)C)O
54	c1ccc(cc1)c2ccccc2O
55	C=CCc1ccc2c(c1)OCO2
56	CCOc1ccc2ccc(=O)oc2c1
57	CC1=C(C(CCC1)(C)C)/C=C/C(=C/C=C/C(=C\C(=O)O)/C)/C
58	CC1=CC[C@H](CC1)C(=C)C
59	Cc1ccc(cc1)O
